# Supplementary material for: Multilayer relaxor ferroelectric polymer stacks as data transmitter for real-time and programmable infrared information encryption
Source: Nat Commun. 2025 Nov 25;16:10448. doi: 10.1038/s41467-025-65419-2 (PMC12647881; doi:10.1038/s41467-025-65419-2)
Supplement: Supplementary file 6 — Source Data [file 41467_2025_65419_MOESM6_ESM.xlsx]

## Sheet: Figure 1D
Time (s)	Temperature (oC)
3.685	22.03
3.741	22.05
3.814	21.99
3.854	22.03
3.921	22
3.991	22.03
4.087	21.89
4.136	22.03
4.191	22.07
4.272	22.07
4.312	21.89
4.368	21.99
4.439	21.9
4.522	21.99
4.585	21.96
4.625	22.05
4.689	21.87
4.778	22.01
4.834	21.93
4.923	21.89
4.995	22.11
5.075	21.99
5.115	22.22
5.171	22.12
5.236	22.3
5.285	22.21
5.357	22.24
5.398	22.21
5.454	22.28
5.534	22.35
5.582	22.24
5.638	22.31
5.687	22.28
5.768	22.28
5.826	22.13
5.906	22.22
5.954	22.31
6.051	22.36
6.108	22.31
6.165	22.29
6.237	22.31
6.302	22.22
6.35	22.28
6.447	22.39
6.519	22.29
6.561	22.37
6.616	22.33
6.697	22.43
6.769	22.3
6.841	22.3
6.905	22.34
6.97	22.27
7.05	22.34
7.106	22.4
7.179	22.3
7.259	22.39
7.315	22.32
7.376	22.33
7.421	22.43
7.527	22.25
7.591	22.43
7.655	22.31
7.721	22.34
7.793	22.33
7.842	22.4
7.89	22.36
7.946	22.36
8.027	22.47
8.068	22.37
8.141	22.3
8.189	22.3
8.261	22.37
8.317	22.41
8.405	22.37
8.478	22.43
8.558	22.27
8.614	22.33
8.655	22.48
8.76	22.42
8.828	22.29
8.872	22.28
8.961	22.37
9.033	22.21
9.075	22.29
9.13	22.47
9.235	22.31
9.328	22.42
9.387	22.31
9.492	22.29
9.548	22.29
9.601	22.39
9.668	22.29
9.757	22.31
9.817	22.37
9.862	22.18
9.91	22.34
9.974	22.33
10.039	22.36
10.112	22.05
10.168	21.87
10.257	22
10.308	21.97
10.362	21.93
10.431	21.87
10.509	21.86
10.597	21.84
10.635	21.97
10.699	21.94
10.805	21.83
10.869	21.94
10.933	22.06
10.998	21.86
11.063	21.85
11.12	22.07
11.169	21.98
11.285	21.86
11.338	22.05
11.386	21.99
11.442	22.04
11.515	21.92
11.555	22.01
11.604	21.94
11.669	22.06
11.758	22.11
11.806	22.03
11.871	22.09
11.927	22.05
12.008	22.09
12.065	22.13
12.132	22.19
12.201	22.17
12.282	22.23
12.346	22.19
12.393	22.16
12.497	22.14
12.562	22.27
12.61	22.1
12.666	22.23
12.762	22.25
12.808	22.19
12.866	22.14
12.942	22.26
13.06	22.21
13.118	22.15
13.181	22.21
13.262	22.22
13.327	22.09
13.379	22.23
13.423	22.22
13.528	22.27
13.592	22.2
13.649	22.27
13.713	22.36
13.794	22.14
13.882	22.3
13.939	22.3
14.027	22.28
14.093	22.27
14.159	22.27
14.221	22.22
14.303	22.26
14.368	22.14
14.424	22.32
14.497	22.17
14.545	22.23
14.6	22.3
14.651	22.23
14.789	22.2
14.876	22.18
14.926	22.3
14.99	22.36
15.079	22.21
15.119	22.57
15.16	22.47
15.289	22.5
15.437	22.77
15.514	22.63
15.57	22.76
15.637	22.62
15.708	22.64
15.772	22.52
15.837	22.7
15.902	22.65
15.957	22.69
16.022	22.66
16.087	22.73
16.137	22.7
16.199	22.66
16.265	22.64
16.306	22.72
16.37	22.7
16.442	22.8
16.531	22.64
16.578	22.69
16.643	22.66
16.724	22.72
16.802	22.64
16.862	22.6
16.93	22.72
16.975	22.7
17.064	22.61
17.12	22.61
17.177	22.56
17.273	22.57
17.37	22.55
17.419	22.61
17.474	22.58
17.556	22.58
17.604	22.54
17.661	22.5
17.726	22.5
17.794	22.58
17.863	22.56
17.903	22.51
17.968	22.5
18.024	22.62
18.081	22.55
18.146	22.52
18.202	22.37
18.284	22.48
18.347	22.53
18.395	22.45
18.444	22.46
18.532	22.48
18.58	22.57
18.641	22.49
18.701	22.44
18.781	22.48
18.854	22.44
18.914	22.37
18.984	22.5
19.064	22.42
19.104	22.58
19.193	22.43
19.225	22.4
19.315	22.37
19.382	22.55
19.436	22.46
19.494	22.42
19.572	22.57
19.637	22.51
19.701	22.54
19.798	22.47
19.847	22.41
19.906	22.41
19.976	22.38
20.073	22.42
20.153	22.12
20.201	22.18
20.266	22.08
20.379	21.99
20.427	21.98
20.484	21.87
20.574	22
20.638	22
20.703	22.07
20.784	21.97
20.846	22.04
20.913	22.15
20.978	22.04
21.074	22.04
21.122	22.1
21.186	22.09
21.234	22.15
21.315	22.04
21.362	21.97
21.426	22.16
21.491	22.12
21.556	22.02
21.619	21.99
21.707	22.07
21.796	22.02
21.828	22.11
21.902	22.11
21.948	22.09
22.013	22.1
22.093	22.01
22.141	22.14
22.193	22.16
22.239	22.04
22.318	22.13
22.383	22.08
22.456	22.12
22.52	22.1
22.586	22.23
22.648	22.05
22.723	22.1
22.804	22.19
22.876	22.06
22.94	22.23
23.004	22.29
23.086	22.2
23.134	22.17
23.207	22.23
23.303	22.23
23.353	22.26
23.416	22.18
23.487	22.31
23.549	22.21
23.592	22.22
23.657	22.21
23.729	22.17
23.818	22.22
23.89	22.27
23.954	22.24
24.002	22.29
24.058	22.2
24.122	22.24
24.211	22.21
24.283	22.21
24.335	22.12
24.388	22.29
24.485	22.22
24.581	22.37
24.621	22.21
24.686	22.26
24.774	22.29
24.847	22.12
24.887	22.24
24.96	22.31
25.073	22.33
25.13	22.4
25.202	22.44
25.275	22.61
25.365	22.57
25.405	22.52
25.469	22.58
25.559	22.62
25.607	22.45
25.672	22.78
25.728	22.64
25.794	22.65
25.856	22.7
25.945	22.51
26.018	22.58
26.123	22.7
26.179	22.51
26.236	22.6
26.28	22.59
26.365	22.5
26.406	22.54
26.47	22.62
26.566	22.57
26.622	22.52
26.687	22.45
26.753	22.57
26.834	22.54
26.898	22.56
26.947	22.6
27.003	22.57
27.084	22.59
27.156	22.49
27.213	22.48
27.301	22.58
27.349	22.54
27.422	22.61
27.47	22.55
27.544	22.54
27.625	22.53
27.673	22.47
27.729	22.47
27.802	22.5
27.858	22.49
27.914	22.65
27.987	22.58
28.075	22.54
28.129	22.54
28.18	22.44
28.278	22.54
28.367	22.45
28.423	22.63
28.476	22.62
28.568	22.48
28.62	22.46
28.688	22.61
28.741	22.43
28.814	22.52
28.887	22.57
28.943	22.46
29	22.61
29.091	22.58
29.169	22.54
29.233	22.58
29.321	22.49
29.386	22.48
29.442	22.44
29.485	22.56
29.606	22.5
29.694	22.51
29.742	22.51
29.831	22.52
29.888	22.5
29.939	22.5
30.002	22.45
30.074	22.52
30.139	22.2
30.236	22.07
30.318	22.21
30.381	22.1
30.429	22.09
30.498	22.09
30.558	22.13
30.607	22.12
30.647	22.18
30.719	22.14
30.784	22.01
30.832	22.08
30.881	22.05
30.945	22.01
30.994	22.17
31.074	21.96
31.123	22.11
31.195	22.19
31.284	22.17
31.364	22.21
31.422	22.09
31.469	22.09
31.542	22.28
31.591	22.09
31.647	22.05
31.705	22.2
31.752	22.19
31.849	22.11
31.913	22.18
31.97	22.1
32.042	22.1
32.082	22.24
32.141	22.23
32.204	22.23
32.276	22.13
32.332	22.05
32.405	22.17
32.477	22.17
32.575	22.18
32.614	22.32
32.671	22.22
32.735	22.18
32.859	22.19
32.929	22.25
32.977	22.19
33.066	22.24
33.114	22.21
33.189	22.35
33.236	22.18
33.333	22.32
33.391	22.3
33.447	22.22
33.519	22.22
33.607	22.22
33.663	22.19
33.711	22.23
33.777	22.3
33.841	22.06
33.901	22.13
33.963	22.2
34.043	22.16
34.117	22.08
34.189	22.24
34.246	22.17
34.311	22.1
34.361	22.16
34.415	22.14
34.487	22.05
34.553	22.12
34.634	22.19
34.756	22.19
34.828	22.1
34.885	22.16
34.933	22.05
35.007	22.15
35.079	22.15
35.144	22.42
35.187	22.39
35.257	22.25
35.337	22.1
35.392	22.2
35.462	22.08
35.538	22.25
35.61	22.22
35.675	22.13
35.731	22.27
35.828	22.1
35.884	22.18
35.949	22.23
35.998	22.12
36.054	22.18
36.094	22.1
36.167	22.23
36.231	22.24
36.313	22.13
36.369	22.22
36.434	22.18
36.498	22.1
36.57	22.09
36.635	22.08
36.708	22.21
36.783	22.21
36.845	22.25
36.91	22.24
36.974	22.21
37.079	22.13
37.135	22.28
37.184	22.16
37.256	22.23
37.364	22.15
37.425	22.07
37.482	22.24
37.572	22.25
37.644	22.3
37.7	22.13
37.791	22.17
37.863	22.15
37.927	22.24
37.967	22.15
38.08	22.08
38.16	22.15
38.217	22.25
38.293	22.3
38.357	22.17
38.416	22.32
38.479	22.18
38.542	22.2
38.615	22.23
38.671	22.18
38.72	22.19
38.816	22.29
38.889	22.23
38.945	22.14
39.001	22.22
39.089	22.27
39.17	22.35
39.237	22.23
39.314	22.28
39.365	22.29
39.41	22.25
39.509	22.3
39.573	22.12
39.654	22.28
39.71	22.33
39.775	22.18
39.848	22.21
39.889	22.24
39.986	22.33
40.051	22.39
40.139	22.14
40.203	22.31
40.276	22.38
40.372	22.27
40.429	22.31
40.477	22.25
40.574	22.32
40.63	22.28
40.673	22.26
40.735	22.2
40.808	22.25
40.896	22.22
40.977	22.31
41.017	22.34
41.106	22.27
41.155	22.38
41.21	22.24
41.259	22.26
41.349	22.28
41.397	22.29
41.478	22.25
41.583	22.19
41.656	22.26
41.732	22.22
41.809	22.21
41.865	22.27
41.93	22.19
41.971	22.25
42.051	22.36
42.091	22.27
42.171	22.23
42.231	22.19
42.292	22.23
42.38	22.36
42.431	22.25
42.501	22.26
42.581	22.19
42.637	22.23
42.709	22.28
42.773	22.3
42.862	22.23
42.919	22.22
42.967	22.24
43.032	22.25
43.104	22.16
43.177	22.15
43.249	22.15
43.321	22.16
43.388	22.23
43.437	22.07
43.5	22.21
43.596	22.3
43.66	22.2
43.716	22.17
43.775	22.27
43.869	22.76
43.934	22.89
43.982	23.01
44.071	22.98
44.153	22.96
44.201	23
44.283	22.93
44.347	22.93
44.403	22.83
44.475	22.82
44.548	22.84
44.63	22.81
44.679	22.88
44.72	22.88
44.809	22.85
44.875	22.75
44.946	22.75
44.994	22.73
45.082	22.81
45.154	22.75
45.204	22.67
45.26	22.68
45.341	22.56
45.405	22.66
45.445	22.68
45.518	22.65
45.606	22.53
45.676	22.64
45.735	22.52
45.776	22.65
45.872	22.52
45.913	22.45
46.01	22.47
46.099	22.53
46.147	22.59
46.212	22.59
46.277	22.41
46.398	22.49
46.496	22.46
46.552	22.46
46.666	22.38
46.723	22.42
46.796	22.33
46.893	22.38
46.95	22.45
47.007	22.34
47.079	22.34
47.128	22.36
47.209	22.38
47.257	22.37
47.314	22.34
47.418	22.26
47.478	22.38
47.522	22.39
47.618	22.29
47.667	22.4
47.724	22.37
47.781	22.27
47.86	22.33
47.908	22.3
47.973	22.4
48.021	22.37
48.08	22.33
48.158	22.25
48.222	22.27
48.279	22.26
48.36	22.31
48.416	22.21
48.483	22.35
48.53	22.24
48.618	22.37
48.68	22.27
48.738	22.23
48.804	21.51
48.884	21.06
48.956	21.08
49.013	21.1
49.061	21.14
49.159	21.19
49.272	21.27
49.328	21.28
49.409	21.33
49.473	21.19
49.53	21.37
49.627	21.29
49.715	21.34
49.782	21.53
49.854	21.47
49.934	21.51
49.999	21.48
50.055	21.6
50.135	21.48
50.199	21.53
50.263	21.66
50.344	21.5
50.441	21.6
50.489	21.53
50.61	21.64
50.673	21.78
50.714	21.72
50.77	21.68
50.835	21.64
50.939	21.73
51	21.7
51.048	21.75
51.147	21.77
51.209	21.71
51.249	21.75
51.329	21.72
51.399	21.72
51.472	21.78
51.538	21.73
51.578	21.74
51.659	21.8
51.716	21.83
51.772	21.77
51.837	21.78
51.932	21.96
52.005	21.91
52.061	21.86
52.118	21.89
52.206	22
52.287	21.95
52.352	22
52.432	21.99
52.512	21.95
52.561	21.98
52.626	21.92
52.707	22.06
52.779	22.11
52.828	21.89
52.917	21.89
52.965	22.01
53.03	22.05
53.094	21.93
53.158	22.04
53.223	21.9
53.287	22.08
53.343	22.06
53.432	22.17
53.487	21.97
53.544	22.13
53.608	22.12
53.697	22.12
53.81	22.41
53.858	22.82
53.947	22.91
53.997	23.02
54.059	23.04
54.124	23.05
54.22	23.05
54.289	23.07
54.341	23.06
54.414	23.05
54.462	23.18
54.558	23.02
54.623	23.19
54.721	23.05
54.762	23.12
54.826	23.12
54.907	23.12
54.979	23.16
55.02	23.01
55.067	23.04
55.133	22.91
55.197	23.1
55.254	23.13
55.309	22.9
55.35	23.02
55.438	23.02
55.486	22.96
55.542	23.04
55.607	22.99
55.691	22.97
55.752	23.05
55.827	22.96
55.944	22.93
56.001	22.94
56.058	22.97
56.124	22.86
56.219	23.07
56.275	22.99
56.34	22.95
56.477	22.75
56.542	22.84
56.603	22.8
56.672	22.91
56.72	22.96
56.798	22.92
56.875	22.85
56.938	22.93
56.986	22.81
57.074	22.89
57.123	22.77
57.211	22.8
57.279	22.84
57.325	22.78
57.393	22.72
57.454	22.78
57.519	22.81
57.559	22.73
57.632	22.79
57.72	22.8
57.793	22.86
57.858	22.62
57.938	22.86
57.995	22.72
58.116	22.83
58.189	22.82
58.311	22.79
58.442	22.64
58.533	22.72
58.578	22.72
58.642	22.68
58.74	22.64
58.796	22.73
58.853	21.55
58.917	21.52
59.013	21.61
59.078	21.71
59.167	21.62
59.281	21.7
59.338	21.63
59.411	21.72
59.515	21.75
59.555	21.69
59.62	21.7
59.716	21.7
59.756	21.67
59.823	21.8
59.87	21.89
59.949	21.79
60.021	21.83
60.07	21.74
60.135	21.71
60.24	21.9
60.296	21.9
60.328	21.88
60.396	21.84
60.481	21.96
60.545	22.01
60.618	21.93
60.674	22.02
60.772	21.94
60.82	22.07
60.901	21.91
60.982	21.93
61.049	22.02
61.086	21.99
61.15	22.11
61.247	22.11
61.287	22.03
61.344	22
61.425	22.1
61.489	22.02
61.537	22.09
61.601	22.09
61.682	22.13
61.78	22.03
61.836	22.05
61.89	22.16
61.949	22.16
62.016	22.14
62.07	22.19
62.11	22.15
62.214	22.2
62.294	22.2
62.351	22.15
62.4	22.07
62.498	22.31
62.56	22.17
62.609	22.2
62.681	22.23
62.765	22.22
62.835	22.33
62.883	22.16
62.963	22.35
63.028	22.26
63.076	22.27
63.132	22.25
63.205	22.24
63.253	22.31
63.318	22.17
63.382	22.36
63.432	22.25
63.536	22.24
63.576	22.2
63.641	22.35
63.705	22.39
63.769	22.3
63.843	22.9
63.891	23.04
63.973	23.2
64.038	23.12
64.103	23.25
64.146	23.16
64.231	23.16
64.319	23.33
64.383	23.17
64.447	23.3
64.503	23.33
64.56	23.19
64.633	23.2
64.723	23.28
64.785	23.23
64.841	23.26
64.914	23.26
64.994	23.42
65.059	23.39
65.124	23.27
65.221	23.16
65.277	23.31
65.343	23.17
65.439	23.11
65.527	23.24
65.602	23.13
65.672	23.12
65.745	22.98
65.786	23.08
65.861	23.03
65.982	23.05
66.04	23.05
66.089	23.12
66.155	23.1
66.234	23.02
66.303	23
66.362	23.01
66.41	23
66.475	22.94
66.58	22.98
66.645	22.99
66.749	22.87
66.817	22.95
66.869	23.03
66.927	23
67	23
67.056	22.91
67.109	23.04
67.153	22.99
67.257	22.96
67.305	22.88
67.354	22.93
67.418	22.97
67.515	22.89
67.555	22.81
67.619	22.87
67.675	22.88
67.787	22.76
67.869	22.95
67.966	22.87
68.031	22.85
68.095	22.79
68.143	22.91
68.183	22.78
68.256	22.72
68.314	22.75
68.386	22.78
68.458	22.83
68.534	22.75
68.612	22.74
68.692	22.67
68.774	22.69
68.83	21.41
68.878	21.45
68.959	21.46
69.047	21.48
69.096	21.65
69.152	21.65
69.224	21.63
69.281	21.57
69.329	21.55
69.378	21.57
69.434	21.69
69.508	21.67
69.566	21.72
69.622	21.68
69.686	21.68
69.791	21.75
69.849	21.78
69.898	21.73
69.977	21.7
70.026	21.86
70.082	21.86
70.154	21.78
70.211	21.8
70.3	21.96
70.348	21.89
70.425	21.85
70.509	21.92
70.557	21.96
70.613	21.89
70.678	21.9
70.758	21.91
70.809	21.86
70.886	21.9
70.949	21.95
71.032	22
71.077	22.04
71.147	21.95
71.21	22.04
71.301	21.95
71.342	21.91
71.406	22.03
71.463	22.04
71.543	22.07
71.583	22.04
71.64	22.11
71.704	22.04
71.788	22.05
71.851	22.11
71.907	22.21
71.955	22.06
72.051	22.05
72.102	22.15
72.165	22.04
72.213	22.06
72.326	22.05
72.388	22.2
72.436	22.12
72.525	22.17
72.598	22.03
72.654	22.24
72.718	22.16
72.807	22.12
72.872	22.22
72.945	22.13
73.034	22.37
73.082	22.18
73.138	22.12
73.187	22.19
73.299	22.26
73.364	22.24
73.412	22.32
73.461	22.22
73.549	22.18
73.59	22.18
73.67	22.11
73.735	22.18
73.824	22.21
73.937	22.32
74.025	22.14
74.074	22.18
74.131	22.32
74.18	22.22
74.269	22.24
74.326	22.31
74.401	22.25
74.463	22.28
74.528	22.35
74.576	22.24
74.659	22.18
74.704	22.33
74.776	22.27
74.84	22.31
74.896	22.19
74.976	22.38
75.072	22.21
75.129	22.42
75.177	22.28
75.267	22.27
75.331	22.39
75.379	22.29
75.443	22.3
75.517	22.46
75.563	22.3
75.636	22.18
75.708	22.39
75.772	22.3
75.82	22.21
75.877	22.4
75.933	22.37
75.997	22.32
76.07	22.28
76.125	22.39
76.182	22.47
76.287	22.33
76.338	22.35
76.383	22.34
76.45	22.43
76.537	22.45
76.61	22.32
76.675	22.34
76.747	22.36
76.803	22.42
76.86	22.43
76.919	22.29
77.019	22.25
77.053	22.22
77.12	22.34
77.191	22.29
77.263	22.32
77.328	22.46
77.392	22.24
77.505	22.4
77.57	22.35
77.62	22.25
77.77	22.38
77.875	22.45
77.948	22.32
78.022	22.38
78.165	22.27
78.256	22.44
78.421	22.38
78.505	22.41
78.634	22.32
78.699	22.39
78.785	22.33
78.898	22.24
78.986	22.29
79.026	22.33
79.154	22.39
79.288	22.29
79.392	22.33
79.505	22.35
79.658	22.43
79.737	22.37
79.883	22.38
79.964	22.44
80.06	22.26
80.123	22.36
80.185	22.38
80.266	22.36
80.346	22.45
80.432	22.37
80.554	22.27
80.602	22.41
80.698	22.44
80.811	22.32
80.867	22.31
80.98	22.18
81.076	22.22
81.156	22.34
81.213	22.33
81.294	22.21
81.367	22.2
81.431	22.29
81.496	22.26
81.575	22.3
81.633	22.26
81.725	22.33
81.811	22.26
81.882	22.25
81.949	22.19
82.027	22.33
82.115	22.35
82.171	22.18
82.219	22.32
82.3	22.33
82.34	22.15
82.404	22.36
82.469	22.38
82.541	22.3
82.605	22.34
82.671	22.3
82.744	23.56
82.826	23.98
82.905	24.04
82.969	24.01
83.027	24
83.074	24.06
83.13	24.04
83.195	24.04
83.261	24.11
83.331	24.04
83.411	24.13
83.467	23.91
83.564	24.01
83.612	24.02
83.7	23.93
83.748	23.9
83.829	23.86
83.877	23.8
83.949	23.82
84.005	23.78
84.093	23.84
84.15	23.8
84.211	23.69
84.32	23.73
84.368	23.76
84.449	23.64
84.537	23.66
84.592	23.62
84.658	23.65
84.722	23.72
84.806	23.66
84.885	23.51
84.957	23.48
85.03	23.5
85.078	23.42
85.15	23.46
85.206	23.4
85.312	23.3
85.352	23.26
85.473	23.38
85.564	23.21
85.658	23.34
85.787	23.13
85.852	23.17
85.98	23.03
86.108	23.18
86.166	23.12
86.277	23.03
86.382	22.92
86.503	22.9
86.624	22.86
86.68	22.8
86.753	22.91
86.842	22.83
86.914	22.71
86.955	22.66
87.004	22.6
87.08	22.63
87.131	22.62
87.201	22.44
87.249	22.53
87.338	22.55
87.402	22.47
87.467	22.53
87.531	22.46
87.604	22.35
87.668	22.37
87.708	22.44
87.805	20.49
87.902	20.51
87.966	20.55
88.041	20.44
88.089	20.59
88.146	20.74
88.194	20.66
88.258	20.77
88.332	20.87
88.404	20.74
88.477	21.04
88.557	20.96
88.606	20.93
88.659	21.09
88.726	21.1
88.822	21.12
88.887	21.05
88.933	21.13
89.008	21.36
89.096	21.25
89.161	21.31
89.201	21.39
89.281	21.37
89.42	21.42
89.468	21.44
89.54	21.44
89.606	21.51
89.701	21.53
89.765	21.62
89.854	21.61
89.91	21.55
89.959	21.58
90.036	21.68
90.136	21.7
90.201	21.73
90.249	21.64
90.313	21.58
90.369	21.7
90.425	21.72
90.506	21.78
90.594	21.72
90.691	21.8
90.756	21.8
90.836	21.73
90.876	21.77
90.941	21.72
91.013	21.79
91.102	21.87
91.151	21.92
91.207	21.79
91.271	21.88
91.36	22.03
91.433	21.94
91.473	21.99
91.562	21.9
91.627	21.83
91.67	21.83
91.742	21.97
91.806	21.95
91.894	21.9
91.942	21.87
91.987	21.95
92.064	21.95
92.137	21.94
92.186	22.01
92.258	22
92.378	22.07
92.426	22.04
92.486	21.98
92.558	22.04
92.629	22.2
92.669	21.98
92.742	23.13
92.846	23.69
92.906	23.73
92.968	23.76
93.042	23.81
93.118	23.81
93.164	23.8
93.213	23.83
93.293	23.8
93.387	23.84
93.456	23.78
93.529	23.69
93.626	23.78
93.706	23.6
93.77	23.69
93.844	23.7
93.908	23.54
93.956	23.68
94.007	23.47
94.109	23.47
94.182	23.52
94.278	23.57
94.342	23.46
94.409	23.4
94.455	23.34
94.519	23.53
94.607	23.4
94.657	23.39
94.712	23.43
94.785	23.41
94.873	23.27
94.905	23.29
94.973	23.23
95.051	23.25
95.141	23.16
95.179	23.15
95.243	23.16
95.341	23.11
95.397	23.16
95.489	23.07
95.551	23.05
95.648	23.08
95.712	23
95.769	23.05
95.867	22.98
95.931	22.92
95.996	23.05
96.048	22.92
96.132	23.03
96.189	22.91
96.25	22.83
96.333	22.81
96.422	22.8
96.527	22.93
96.606	22.73
96.686	22.9
96.734	22.74
96.79	22.74
96.87	22.78
96.91	22.72
96.975	22.73
97.043	22.69
97.137	22.63
97.225	22.73
97.266	22.73
97.354	22.69
97.443	22.57
97.492	22.51
97.556	22.71
97.645	22.64
97.685	22.57
97.757	20.58
97.829	20.79
97.917	20.66
97.99	20.73
98.054	20.84
98.134	20.78
98.183	20.92
98.247	20.95
98.303	20.94
98.375	21.03
98.432	21.03
98.528	20.99
98.601	21.03
98.665	21.02
98.735	21.1
98.798	21.11
98.879	21.26
98.945	21.2
99	21.19
99.065	21.22
99.153	21.32
99.218	21.24
99.266	21.22
99.33	21.31
99.395	21.42
99.467	21.35
99.532	21.43
99.605	21.36
99.67	21.44
99.74	21.33
99.797	21.47
99.91	21.39
100.006	21.59
100.068	21.59
100.143	21.43
100.24	21.6
100.304	21.68
100.344	21.61
100.432	21.64
100.489	21.7
100.545	21.73
100.62	21.69
100.674	21.69
100.73	21.86
100.779	21.83
100.867	21.76
100.935	21.97
101.037	21.81
101.102	21.83
101.166	21.88
101.222	21.82
101.287	21.89
101.358	21.84
101.415	21.82
101.471	22.01
101.526	21.8
101.599	21.82
101.649	21.94
101.728	21.97
101.776	21.94
101.872	22.02
101.936	21.97
101.98	22.03
102.082	22.08
102.154	22.06
102.226	22.09
102.275	22.15
102.363	22.08
102.42	22.04
102.516	22.05
102.598	22.03
102.703	22.16
102.759	23.67
102.823	23.8
102.904	23.88
102.967	23.76
103.016	23.87
103.136	23.86
103.191	23.83
103.264	23.71
103.32	23.78
103.416	23.6
103.488	23.61
103.544	23.67
103.624	23.61
103.697	23.43
103.762	23.45
103.826	23.44
103.917	23.48
103.996	23.35
104.092	23.39
104.165	23.35
104.24	23.3
104.293	23.29
104.365	23.19
104.41	23.21
104.571	23.14
104.676	23.14
104.732	23.12
104.796	23.19
104.879	23.2
104.927	23.08
104.999	23
105.07	23.1
105.151	22.98
105.215	23.03
105.304	23
105.376	22.89
105.424	22.95
105.473	22.85
105.529	22.96
105.593	22.97
105.665	22.91
105.715	22.9
105.771	22.88
105.822	22.87
105.902	22.87
105.95	22.83
105.998	22.76
106.066	22.77
106.144	22.81
106.201	22.76
106.265	22.72
106.305	22.74
106.362	22.78
106.434	22.88
106.475	22.64
106.54	22.67
106.613	22.68
106.71	22.77
106.758	22.71
106.815	22.59
106.903	22.63
106.944	22.65
107.009	22.62
107.056	22.67
107.129	22.65
107.169	22.51
107.242	22.64
107.282	22.67
107.347	22.64
107.443	22.6
107.499	22.65
107.557	22.6
107.653	22.53
107.709	22.58
107.784	20.66
107.846	20.66
107.927	20.64
107.984	20.75
108.04	20.85
108.088	20.81
108.17	20.81
108.225	20.95
108.277	20.76
108.339	20.91
108.403	20.98
108.46	20.92
108.524	20.96
108.589	21.09
108.661	21.08
108.734	20.96
108.79	21.07
108.859	21.12
108.964	21.2
109.028	21.08
109.083	21.19
109.163	21.2
109.219	21.25
109.284	21.28
109.348	21.27
109.437	21.39
109.501	21.21
109.566	21.39
109.638	21.38
109.72	21.4
109.768	21.5
109.825	21.46
109.906	21.53
109.97	21.53
110.035	21.55
110.083	21.6
110.155	21.56
110.203	21.66
110.259	21.67
110.315	21.7
110.404	21.79
110.47	21.71
110.533	21.73
110.597	21.75
110.67	21.75
110.718	21.74
110.766	21.75
110.838	21.63
110.926	21.78
110.982	21.77
111.035	21.81
111.088	21.77
111.178	21.86
111.226	21.89
111.306	21.81
111.379	21.97
111.451	21.81
111.491	21.9
111.555	21.86
111.595	21.93
111.692	22.03
111.732	21.99
111.813	21.85
111.869	21.89
111.964	21.93
112.014	22.04
112.07	22.06
112.159	22.08
112.224	22
112.28	22.04
112.329	21.96
112.425	22.01
112.465	22.06
112.53	22.09
112.603	21.97
112.692	22.07
112.748	21.96
112.803	22.07
112.871	22.07
112.959	22.12
113.025	22.04
113.066	22.07
113.169	22.05
113.241	22.13
113.315	22.15
113.387	22.12
113.452	22.08
113.508	22.02
113.556	22.2
113.597	22.16
113.685	22.13
113.725	22.16
113.806	22.3
113.88	22.21
113.977	22.05
114.041	22.2
114.109	22.04
114.187	22.32
114.284	22.18
114.324	22.22
114.421	22.2
114.477	22.18
114.528	22.16
114.598	22.2
114.71	22.24
114.777	22.19
114.853	22.31
114.93	22.29
115.021	22.28
115.075	22.27
115.149	22.32
115.218	22.39
115.255	22.39
115.31	22.2
115.384	22.19
115.465	22.36
115.576	22.38
115.659	22.4
115.723	22.3
115.812	22.35
115.885	22.36
115.969	22.29
116.014	22.43
116.062	22.34
116.126	22.29
116.215	22.33
116.263	22.27
116.344	22.24
116.408	22.44
116.456	22.33
116.521	22.36
116.585	22.4
116.673	22.28
116.722	22.44
116.787	22.33
116.859	22.45
116.963	22.32
117.019	22.29
117.099	22.35
117.166	22.29
117.228	22.38
117.302	24.52
117.365	24.75
117.445	24.85
117.494	24.81
117.583	24.74
117.624	24.78
117.712	24.79
117.76	24.73
117.825	24.74
117.889	24.7
117.978	24.74
118.043	24.57
118.083	24.66
118.157	24.44
118.245	24.45
118.318	24.5
118.373	24.46
118.438	24.43
118.486	24.4
118.55	24.22
118.59	24.22
118.673	24.35
118.75	24.31
118.807	24.11
118.873	24.12
118.975	24.07
119.031	24.01
119.082	24.06
119.169	23.86
119.241	23.98
119.29	23.84
119.362	23.93
119.442	23.89
119.491	23.75
119.547	23.74
119.587	23.86
119.651	23.83
119.74	23.66
119.797	23.72
119.841	23.69
119.901	23.55
119.982	23.49
120.038	23.48
120.086	23.56
120.143	23.39
120.231	23.42
120.284	23.29
120.335	23.48
120.383	23.34
120.473	23.22
120.512	23.22
120.584	23.27
120.656	23.29
120.73	23.27
120.778	23.3
120.878	23.29
120.931	23.1
121.003	23.07
121.059	23.1
121.116	23.07
121.157	23.14
121.253	23.05
121.302	23.07
121.361	22.86
121.43	23.02
121.503	22.84
121.559	22.82
121.599	22.87
121.655	22.88
121.743	22.77
121.808	22.68
121.89	22.76
121.962	22.58
122.01	22.63
122.075	22.56
122.139	22.61
122.236	21.01
122.285	20.04
122.333	19.97
122.4	20.06
122.486	20.19
122.542	20.01
122.607	20.23
122.671	20.23
122.768	20.36
122.849	20.46
122.922	20.54
123.002	20.54
123.059	20.63
123.123	20.57
123.196	20.69
123.261	20.63
123.356	20.67
123.421	20.88
123.494	20.93
123.558	20.96
123.614	20.98
123.662	20.97
123.734	20.86
123.79	21.08
123.847	21.09
123.904	21.04
123.992	21.13
124.056	20.98
124.144	21.24
124.224	21.15
124.305	21.18
124.361	21.29
124.426	21.34
124.499	21.34
124.564	21.47
124.637	21.4
124.709	21.42
124.766	21.47
124.83	21.43
124.883	21.5
124.959	21.41
125.023	21.52
125.096	21.54
125.16	21.48
125.248	21.53
125.296	21.55
125.348	21.55
125.393	21.47
125.474	21.6
125.529	21.65
125.578	21.66
125.627	21.77
125.707	21.84
125.756	21.65
125.821	21.62
125.893	21.66
126.022	21.64
126.081	21.76
126.135	21.69
126.239	21.85
126.312	21.83
126.366	21.77
126.417	21.85
126.485	21.85
126.536	21.83
126.593	21.85
126.642	21.86
126.733	21.85
126.781	21.9
126.844	21.88
126.91	21.91
126.99	21.95
127.046	22
127.11	21.99
127.158	21.86
127.248	22.93
127.288	24.32
127.36	24.41
127.417	24.49
127.513	24.44
127.556	24.48
127.629	24.55
127.699	24.4
127.779	24.42
127.843	24.42
127.909	24.27
127.987	24.4
128.046	24.42
128.108	24.3
128.164	24.2
128.244	24.15
128.308	24.2
128.372	24.16
128.453	24.12
128.517	24.01
128.582	23.91
128.638	24.05
128.702	23.87
128.767	24.03
128.837	23.9
128.886	23.89
128.943	23.8
129.016	23.9
129.079	23.78
129.138	23.75
129.189	23.77
129.264	23.65
129.315	23.84
129.386	23.73
129.426	23.71
129.522	23.73
129.57	23.74
129.628	23.75
129.696	23.54
129.774	23.58
129.833	23.64
129.894	23.55
129.976	23.5
130.04	23.57
130.106	23.53
130.186	23.38
130.274	23.43
130.346	23.34
130.402	23.39
130.498	23.41
130.57	23.28
130.63	23.26
130.702	23.25
130.791	23.23
130.848	23.17
130.929	23.27
131.009	23.2
131.091	23.14
131.153	23.2
131.242	23.19
131.307	22.94
131.371	23.07
131.42	23.02
131.492	23.01
131.54	23.11
131.604	23.04
131.66	23.04
131.732	23.04
131.821	23.01
131.877	23.02
131.925	23.11
132.038	23.05
132.103	22.92
132.159	23.08
132.24	21.29
132.292	20.52
132.345	20.49
132.394	20.41
132.522	20.52
132.602	20.72
132.666	20.72
132.731	20.75
132.771	20.71
132.843	20.77
132.908	20.9
132.997	20.86
133.045	20.9
133.133	20.96
133.246	20.95
133.311	21.15
133.407	20.93
133.472	21.14
133.56	21.26
133.626	21.11
133.694	21.26
133.779	21.17
133.859	21.12
133.915	21.26
134.012	21.32
134.068	21.41
134.144	21.38
134.247	21.42
134.303	21.37
134.351	21.53
134.424	21.41
134.494	21.47
134.569	21.57
134.625	21.43
134.689	21.52
134.778	21.5
134.834	21.61
134.939	21.6
135.02	21.7
135.117	21.57
135.166	21.62
135.247	21.58
135.312	21.74
135.359	21.72
135.423	21.72
135.512	21.76
135.577	21.73
135.625	21.89
135.738	21.76
135.803	21.81
135.895	21.74
135.996	21.82
136.036	21.75
136.095	21.81
136.182	21.92
136.262	21.88
136.334	21.93
136.401	21.83
136.52	21.89
136.584	21.75
136.649	21.99
136.697	21.83
136.81	21.92
136.866	21.9
136.931	21.93
137.004	21.97
137.047	22.02
137.11	21.99
137.168	21.98
137.247	23.11
137.286	24.34
137.356	24.43
137.428	24.39
137.501	24.57
137.568	24.44
137.639	24.49
137.697	24.47
137.776	24.43
137.833	24.37
137.897	24.35
137.97	24.35
138.051	24.16
138.107	24.18
138.179	24.21
138.26	24.22
138.309	24.05
138.373	24.11
138.438	24.02
138.518	24.08
138.598	23.95
138.648	24.03
138.712	23.9
138.776	23.94
138.826	24
138.889	23.97
138.961	23.74
139.049	23.66
139.122	23.58
139.184	23.63
139.27	23.66
139.333	23.67
139.39	23.68
139.454	23.58
139.518	23.58
139.558	23.6
139.63	23.58
139.686	23.54
139.783	23.38
139.854	23.42
139.902	23.38
139.975	23.37
140.023	23.46
140.112	23.37
140.152	23.34
140.209	23.29
140.289	23.23
140.347	23.34
140.41	23.32
140.467	23.22
140.547	23.2
140.619	23.17
140.71	23.17
140.782	23.1
[truncated: 1,640 more rows]

## Sheet: Figure 1E
Time (s)	Temperature (oC)
217.044	21.89
217.11	22
217.182	21.97
217.246	22.07
217.327	22.08
217.415	22
217.471	22
217.527	22.01
217.608	22.06
217.672	22.03
217.736	22.07
217.816	22.15
217.889	22.16
217.937	22.03
217.985	22.16
218.074	22.03
218.131	22.13
218.195	22.16
218.251	22.18
218.323	22.08
218.355	21.99
218.46	22.07
218.524	22.13
218.605	22.21
218.665	22.25
218.719	22.24
218.782	22.37
218.847	22.17
218.888	22.1
218.953	22.16
219.017	22.12
219.105	22.13
219.154	22.24
219.242	22.09
219.323	22.05
219.388	22.11
219.453	22.25
219.518	22.18
219.582	22.21
219.646	22.18
219.719	22.19
219.77	22.28
219.881	22.13
219.946	22.19
219.986	22.14
220.07	26.02
220.132	26
220.213	26.04
220.269	26.05
220.349	25.96
220.429	25.95
220.493	25.79
220.588	25.7
220.629	25.63
220.773	25.58
220.87	25.45
220.934	25.46
220.982	25.38
221.086	25.28
221.151	25.25
221.231	25.05
221.28	25.18
221.385	24.98
221.449	25.02
221.514	24.91
221.603	24.82
221.65	24.86
221.711	24.76
221.771	24.61
221.868	24.67
221.933	24.64
221.997	24.64
222.061	24.55
222.12	24.61
222.2	24.35
222.273	24.38
222.361	24.28
222.429	24.37
222.483	24.15
222.631	24.08
222.686	24.1
222.735	24.07
222.832	24.09
222.92	23.9
222.994	23.89
223.053	23.79
223.117	23.77
223.173	23.72
223.274	23.63
223.364	23.61
223.429	23.62
223.494	23.62
223.615	23.59
223.666	23.55
223.716	23.45
223.778	23.61
223.867	23.45
223.916	23.32
223.97	23.39
224.072	23.28
224.128	23.4
224.176	23.28
224.272	23.24
224.363	23.3
224.43	23.23
224.492	23.3
224.573	23.26
224.645	23.24
224.734	23.13
224.796	23.28
224.887	23.1
224.968	23.09
225.017	20.81
225.115	19.42
225.161	19.65
225.234	19.73
225.282	19.66
225.389	19.79
225.445	19.93
225.502	19.78
225.559	19.86
225.655	20.04
225.705	19.94
225.752	19.94
225.85	19.99
225.906	20.09
225.963	20.29
226.028	20.14
226.141	20.2
226.213	20.23
226.278	20.29
226.382	20.44
226.44	20.34
226.512	20.47
226.603	20.6
226.673	20.56
226.746	20.61
226.803	20.44
226.891	20.68
226.948	20.67
227.028	20.67
227.118	20.79
227.165	20.76
227.221	20.9
227.293	20.77
227.366	20.93
227.423	20.98
227.487	20.81
227.558	20.99
227.703	21.04
227.744	20.99
227.819	21.11
227.904	20.97
227.948	21.16
228.001	21.23
228.1	21.2
228.148	21.26
228.192	21.2
228.246	21.19
228.295	21.24
228.375	21.19
228.431	21.17
228.48	21.27
228.544	21.39
228.626	21.27
228.69	21.32
228.748	21.43
228.811	21.31
228.901	21.46
228.957	21.39
229.021	21.49
229.11	21.44
229.159	21.49
229.222	21.51
229.289	21.48
229.376	21.36
229.424	21.57
229.481	21.56
229.53	21.61
229.618	21.58
229.667	21.51
229.795	21.45
229.884	21.61
229.94	21.7
230.028	23.98
230.117	25.54
230.157	25.39
230.218	25.46
230.294	25.52
230.398	25.39
230.458	25.46
230.511	25.38
230.562	25.39
230.626	25.24
230.707	25.31
230.764	25.24
230.853	25.09
230.923	25.06
230.973	25.04
231.023	24.91
231.111	24.85
231.159	24.73
231.232	24.79
231.296	24.7
231.368	24.63
231.433	24.55
231.497	24.45
231.57	24.46
231.666	24.41
231.754	24.27
231.827	24.21
231.875	24.29
231.94	24.2
232.012	24.16
232.092	23.96
232.14	24.05
232.196	23.99
232.285	23.88
232.365	23.83
232.441	23.85
232.502	23.76
232.592	23.72
232.64	23.67
232.69	23.71
232.761	23.55
232.834	23.67
232.899	23.52
232.963	23.59
233.029	23.38
233.118	23.39
233.173	23.42
233.237	23.51
233.32	23.29
233.383	23.36
233.443	23.42
233.506	23.22
233.594	23.22
233.659	23.16
233.707	23.16
233.771	23.13
233.868	23.1
233.926	23.09
233.972	23.08
234.03	23.01
234.112	23.19
234.168	23.01
234.233	23.07
234.289	22.96
234.442	22.94
234.492	22.92
234.558	22.85
234.623	22.87
234.7	22.94
234.748	22.8
234.82	22.81
234.86	22.79
234.916	22.77
234.965	22.7
235.021	20.37
235.125	19.27
235.19	19.29
235.237	19.32
235.293	19.34
235.373	19.59
235.429	19.55
235.477	19.48
235.529	19.5
235.591	19.64
235.639	19.54
235.703	19.66
235.752	19.56
235.849	19.83
235.921	19.93
235.971	19.98
236.066	19.91
236.163	20.16
236.227	20.19
236.291	20.24
236.363	20.27
236.424	20.27
236.485	20.36
236.542	20.36
236.626	20.41
236.671	20.41
236.735	20.44
236.8	20.57
236.872	20.64
236.945	20.52
237.01	20.64
237.091	20.72
237.171	20.74
237.236	20.65
237.276	20.76
237.361	20.88
237.432	20.94
237.501	20.83
237.573	20.93
237.625	20.9
237.694	20.91
237.758	20.86
237.863	20.94
237.919	21.12
237.984	21.02
238.024	20.87
238.113	21.07
238.161	21.06
238.218	21.26
238.274	21.13
238.362	21.3
238.411	21.16
238.467	21.23
238.539	21.22
238.633	21.22
238.668	21.34
238.756	21.23
238.834	21.43
238.901	21.36
238.951	21.4
239.025	21.28
239.103	21.42
239.176	21.5
239.24	21.44
239.313	21.47
239.394	21.57
239.467	21.41
239.587	21.66
239.643	21.6
239.699	21.45
239.772	21.5
239.851	21.73
239.915	21.58
239.988	21.52
240.06	25.45
240.136	25.61
240.181	25.52
240.246	25.44
240.311	25.46
240.407	25.3
240.504	25.32
240.585	25.33
240.649	25.1
240.729	25.25
240.801	25.17
240.898	25.02
240.966	24.91
241.014	24.96
241.083	24.76
241.163	24.73
241.211	24.81
241.259	24.62
241.348	24.73
241.421	24.55
241.485	24.49
241.55	24.48
241.63	24.44
241.677	24.31
241.759	24.33
241.84	24.17
241.896	24.2
241.96	24.2
242.016	24.17
242.105	24
242.161	23.95
242.24	23.93
242.29	23.89
242.38	23.85
242.428	23.81
242.493	23.78
242.542	23.78
242.622	23.79
242.719	23.77
242.784	23.66
242.848	23.59
242.904	23.67
242.97	23.54
243.026	23.52
243.115	23.38
243.163	23.41
243.244	23.44
243.292	23.32
243.373	23.39
243.421	23.34
243.494	23.31
243.557	23.27
243.621	23.2
243.686	23.29
243.735	23.26
243.807	23.48
243.88	23.2
243.944	23.18
244.017	23.07
244.115	23.13
244.181	23.19
244.252	22.99
244.317	23.04
244.413	23
244.476	23.04
244.538	22.96
244.611	22.9
244.679	22.89
244.744	22.96
244.813	22.92
244.906	22.8
244.962	22.96
245.051	19.6
245.104	19.29
245.18	19.43
245.244	19.55
245.32	19.49
245.424	19.6
245.488	19.77
245.553	19.61
245.625	19.91
245.693	19.93
245.762	19.9
245.826	20
245.912	19.92
245.976	20.07
246.037	20.12
246.118	20.33
246.232	20.23
246.279	20.37
246.346	20.32
246.432	20.43
246.496	20.39
246.561	20.43
246.633	20.42
246.697	20.52
246.777	20.51
246.849	20.64
246.946	20.72
246.994	20.59
247.075	20.67
247.157	20.81
247.23	20.82
247.294	20.93
247.374	20.82
247.43	20.87
247.503	20.91
247.57	20.97
247.672	20.99
247.713	21.03
247.785	21.03
247.888	21.11
247.961	21.05
248.009	21.14
248.106	21.2
248.157	21.22
248.227	21.26
248.276	21.31
248.373	21.32
248.43	21.29
248.498	21.38
248.56	21.35
248.664	21.32
248.712	21.37
248.801	21.36
248.866	21.41
248.95	21.4
249.011	21.56
249.08	21.5
249.157	21.32
249.222	21.53
249.27	21.54
249.335	21.63
249.415	21.64
249.475	21.53
249.543	21.53
249.607	21.54
249.712	21.62
249.784	21.57
249.856	21.83
249.946	21.8
250.01	21.62

## Sheet: Figure 1G
Time (s)	Temperature (oC)
44.006	22.25
44.104	22.24
44.16	22.26
44.208	22.04
44.275	22.23
44.361	22.31
44.401	22.33
44.466	22.24
44.554	22.21
44.603	22.26
44.675	22.16
44.757	22.27
44.828	22.12
44.878	22.27
44.945	22.21
45.002	22.27
45.139	22.2
45.188	22.17
45.252	22.21
45.345	22.3
45.398	22.25
45.455	22.18
45.513	22.2
45.592	22.28
45.656	22.15
45.721	22.29
45.785	22.21
45.858	22.23
45.922	22.24
45.978	22.29
46.066	22.27
46.162	22.18
46.218	22.21
46.259	22.19
46.339	22.31
46.404	22.24
46.468	22.34
46.524	22.28
46.597	22.13
46.662	22.15
46.726	22.24
46.806	22.23
46.894	22.27
46.934	22.16
46.99	22.28
47.063	22.2
47.119	22.15
47.167	22.32
47.247	22.2
47.368	22.24
47.409	22.25
47.474	22.22
47.564	22.26
47.612	22.18
47.668	22.13
47.724	22.23
47.789	22.21
47.839	22.1
47.927	22.22
47.993	22.21
48.065	22.14
48.131	22.18
48.199	22.25
48.272	22.25
48.369	22.21
48.426	22.14
48.491	22.24
48.572	22.31
48.644	22.3
48.764	22.25
48.846	22.25
48.911	22.23
48.984	22.23
49.056	22.23
49.161	22.33
49.229	22.29
49.274	22.26
49.362	22.29
49.41	22.3
49.468	22.2
49.523	22.29
49.597	22.22
49.653	22.15
49.733	22.18
49.862	22.19
49.918	22.19
49.983	22.24
50.056	22.14
50.129	22.3
50.178	22.25
50.252	22.21
50.333	22.27
50.389	22.24
50.437	22.15
50.502	22.32
50.59	22.24
50.652	22.15
50.721	22.35
50.777	22.17
50.855	22.18
50.907	22.16
50.964	22.24
51.02	22.21
51.117	22.21
51.189	22.19
51.262	22.27
51.334	22.31
51.399	22.35
51.463	22.22
51.528	22.57
51.613	22.67
51.673	22.77
51.737	22.72
51.802	22.78
51.923	22.87
52.011	22.94
52.108	22.91
52.174	22.91
52.239	22.93
52.321	23.04
52.394	22.98
52.472	22.8
52.518	22.96
52.614	23.02
52.657	23.04
52.738	23.05
52.786	22.98
52.884	23.2
52.948	22.96
52.991	23.05
53.062	23.05
53.135	23.13
53.183	23.06
53.239	23.05
53.296	23.07
53.392	23.16
53.441	23.18
53.498	23.12
53.557	23.08
53.636	23.15
53.701	23.12
53.767	23.07
53.858	23.1
53.93	23.05
53.968	23.18
54.071	23.07
54.141	23.08
54.212	23.25
54.259	23.19
54.328	23.24
54.392	23.19
54.432	23.07
54.498	23.13
54.587	23.21
54.637	23.16
54.7	23.28
54.788	23.16
54.853	23.16
54.949	23.25
55.006	23.15
55.098	23.18
55.159	23.27
55.232	23.24
55.313	23.32
55.386	23.26
55.442	23.26
55.498	23.25
55.628	23.27
55.685	23.15
55.749	23.17
55.798	23.14
55.896	23.22
55.937	23.04
56.002	23.22
56.099	23.2
56.172	23.13
56.22	23.14
56.293	23.26
56.389	23.07
56.438	23.22
56.51	22.73
56.584	22.29
56.648	22.17
56.728	22.3
56.777	22.27
56.865	22.24
56.922	22.25
56.971	22.25
57.027	22.25
57.124	22.16
57.173	22.15
57.238	22.22
57.31	22.15
57.399	22.1
57.44	22.08
57.529	22.22
57.61	22.17
57.674	22.06
57.714	22.13
57.771	22.21
57.851	22.14
57.908	22.23
57.975	22.27
58.021	22.15
58.101	22.19
58.142	22.22
58.214	22.21
58.279	22.1
58.375	22.16
58.431	22.24
58.495	22.22
58.552	22.17
58.624	22.24
58.666	22.33
58.766	22.15
58.826	21.98
58.883	22.34
58.942	22.23
59.005	22.19
59.078	22.24
59.143	22.14
59.199	22.14
59.255	22.2
59.321	22.14
59.383	22.17
59.434	22.13
59.493	22.17
59.533	22.09
59.646	22.2
59.704	22.12
59.76	22.18
59.832	22.14
59.913	22.14
59.977	22.11
60.049	22.12
60.135	22.18
60.203	22.19
60.275	22.16
60.332	22.08
60.429	22.12
60.469	22.16
60.551	22.1
60.615	22.07
60.68	22.09
60.729	22.07
60.793	22.09
60.89	22.14
60.931	22.16
61.011	22
61.075	22.08
61.148	22.26
61.196	22.14
61.277	22.11
61.342	22.1
61.439	22.25
61.527	22.38
61.577	22.48
61.656	22.58
61.728	22.62
61.773	22.7
61.858	22.66
61.923	22.86
61.971	22.89
62.027	22.89
62.086	22.84
62.172	22.83
62.238	22.95
62.303	22.93
62.384	22.93
62.45	22.73
62.515	22.88
62.58	22.95
62.66	22.92
62.709	22.99
62.757	23.01
62.814	23
62.887	23
62.949	23
63	22.98
63.116	22.94
63.191	22.99
63.239	23.04
63.285	22.92
63.358	23
63.458	23
63.508	23.1
63.554	23.2
63.644	22.92
63.692	23.07
63.758	23.03
63.821	23.04
63.918	23.07
63.973	22.98
64.014	23.04
64.079	23.11
64.174	22.93
64.248	23.04
64.312	22.95
64.393	23
64.452	23.06
64.523	23.06
64.588	22.99
64.651	23.04
64.71	23
64.783	23.1
64.863	23.04
64.927	23
64.992	23.13
65.057	23.07
65.14	23
65.212	23
65.269	23.04
65.358	23.1
65.431	23.09
65.481	23.03
65.528	23.01
65.617	23.13
65.657	23.19
65.746	23
65.803	23.09
65.891	23.01
65.976	23.05
66.027	23.01
66.117	23.12
66.176	23.08
66.237	23.09
66.285	23
66.346	22.99
66.423	22.96
66.491	23.01
66.554	22.26
66.634	22.24
66.698	22.1
66.804	22.12
66.891	22.11
66.988	22.08
67.084	21.96
67.177	22.05
67.238	22.1
67.28	22.08
67.355	22.05
67.439	22.16
67.508	22.07
67.619	22.2
67.709	22.1
67.782	22.01
67.846	22.13
67.919	22.23
67.983	22.15
68.056	22.16
68.113	22.13
68.194	22.14
68.267	22.13
68.323	22.15
68.42	22.19
68.473	22.21
68.524	22.09
68.597	22.27
68.701	22.23
68.782	22.09
68.849	22.25
68.967	22.16
69.024	22.3
69.075	22.21
69.153	22.16
69.218	22.18
69.289	22.21
69.344	22.23
69.42	22.27
69.484	22.2
69.537	22.19
69.589	22.18
69.671	22.21
69.727	22.15
69.768	22.18
69.825	22.25
69.906	22.25
69.97	22.29
70.026	22.16
70.083	22.2
70.171	22.19
70.244	22.23
70.316	22.18
70.413	22.19
70.483	22.24
70.56	22.18
70.64	22.25
70.704	22.1
70.752	22.21
70.818	22.09
70.898	22.24
70.962	22.18
71.034	22.19
71.094	22.15
71.196	22.21
71.236	22.06
71.294	22.23
71.365	22.24
71.422	22.09
71.479	22.14
71.544	22.54
71.592	22.7
71.769	22.77
71.818	22.7
71.875	22.89
71.948	22.87
71.996	22.86
72.06	22.92
72.116	22.95
72.196	22.86
72.285	22.92
72.349	22.93
72.422	23
72.479	23.08
72.543	22.99
72.586	23
72.673	22.95
72.713	23.08
72.794	23.06
72.85	23.07
72.938	23.07
72.995	23.14
73.041	23.06
73.102	23.13
73.199	23.01
73.263	23.11
73.311	23.08
73.383	23.05
73.472	23
73.544	23.11
73.601	23.21
73.674	23.1
73.755	23.01
73.829	23.06
73.909	23.17
73.965	23.17
74.029	23.19
74.095	23.04
74.175	23.07
74.239	23.08
74.299	23.03
74.361	23.17
74.433	23.1
74.506	23.21
74.562	23.17
74.627	23.11
74.731	23
74.789	23.17
74.862	23.11
74.935	23.11
75.023	23.15
75.08	23.13
75.191	23.25
75.242	23.04
75.295	23.16
75.339	23.2
75.419	23.16
75.464	23.1
75.535	23.02
75.622	23.12
75.702	23.19
75.767	23.21
75.84	23.12
75.928	23.22
75.989	23.12
76.074	23.15
76.145	23.22
76.21	23.21
76.259	23.22
76.33	23.11
76.404	23.2
76.452	23.16
76.5	23.03
76.573	22.34
76.653	22.22
76.742	22.27
76.791	22.17
76.879	22.32
76.968	22.22
77.049	22.19
77.147	22.27
77.187	22.18
77.242	22.22
77.315	22.15
77.396	22.19
77.46	22.2
77.516	22.24
77.573	22.25
77.661	22.17
77.726	22.28
77.775	22.19
77.83	22.12
77.911	22.22
77.951	22.2
78.056	22.14
78.115	22.15
78.177	22.26
78.282	22.12
78.347	22.16
78.419	22.19
78.483	22.06
78.526	22.21
78.572	22.1
78.637	22.14
78.726	22.24
78.817	22.25
78.858	22.31
78.995	22.31
79.059	22.22
79.108	22.21
79.168	22.19
79.237	22.22
79.285	22.08
79.333	22.21
79.406	22.3
79.478	22.22
79.542	22.12
79.615	22.24
79.712	22.18
79.802	22.23
79.866	22.27
79.963	22.28
80.011	22.09
80.06	22.38
80.197	22.22
80.27	22.27
80.334	22.25
80.407	22.2
80.487	22.22
80.552	22.09
80.6	22.25
80.713	22.29
80.786	22.26
80.85	22.37
80.906	22.29
80.995	22.32
81.06	22.34
81.131	22.26
81.204	22.28
81.26	22.28
81.324	22.29
81.376	22.31
81.446	22.27
81.494	22.24
81.551	22.2
81.615	22.28
81.712	22.29
81.753	22.33
81.806	22.26
81.873	22.18
81.971	22.28
82.027	22.2
82.1	22.25
82.148	22.2
82.229	22.2
82.293	22.34
82.333	22.28
82.439	22.16
82.487	22.3
82.56	22.32
82.61	22.22
82.704	22.39
82.785	22.24
82.843	22.31
82.9	22.24
82.962	22.21
83.014	22.3
83.07	22.26
83.135	22.25
83.244	22.28
83.306	22.23
83.363	22.25
83.444	22.37
83.509	22.26
83.565	22.31
83.615	22.3
83.702	22.28
83.767	22.28
83.815	22.27
83.912	22.32
84.001	22.29
84.066	22.32
84.114	22.25
84.203	22.27
84.269	22.24
84.333	22.28
84.414	22.26
84.471	22.32
84.546	22.24
84.631	22.38
84.727	22.26
84.792	22.33
84.832	22.24
84.905	22.37
84.986	22.26
85.058	22.21
85.107	22.36
85.259	22.33
85.307	22.41
85.35	22.36
85.414	22.23
85.504	22.59
85.561	23.29
85.633	23.54
85.706	23.61
85.762	23.76
85.819	23.62
85.883	23.73
85.963	23.8
86.027	23.85
86.092	23.78
86.148	23.96
86.222	23.94
86.28	23.83
86.339	23.97
86.392	23.88
86.473	23.97
86.55	24.05
86.604	23.91
86.66	23.91
86.714	23.96
86.78	24.02
86.835	24.06
86.891	23.99
86.983	23.79
87.039	23.92
87.096	24.05
87.149	24.05
87.213	24.09
87.27	23.97
87.335	24.07
87.386	24.04
87.472	24.04
87.553	24.05
87.602	24
87.659	23.9
87.747	24.01
87.796	23.97
87.861	24.03
87.937	24.11
88.03	24
88.096	24.05
88.166	24.02
88.23	24.07
88.296	24.03
88.36	24.09
88.42	24.02
88.507	24.06
88.571	24.15
88.643	24.03
88.708	24.11
88.796	24.09
88.862	24.12
88.906	24.04
89.015	24.14
89.063	24.01
89.12	24.14
89.186	24.11
89.299	24.01
89.347	24.03
89.407	24.13
89.49	24.02
89.556	24
89.612	24.08
89.676	23.94
89.768	24.04
89.826	24
89.886	24.06
89.967	24.09
90.043	24.08
90.124	24.11
90.171	24.05
90.282	24.09
90.363	24.08
90.437	24.13
90.534	22.51
90.591	22.4
90.661	22.4
90.725	22.32
90.775	22.4
90.839	22.45
90.887	22.44
90.952	22.48
91.04	22.42
91.08	22.24
91.154	22.49
91.238	22.3
91.31	22.35
91.387	22.36
91.454	22.33
91.54	22.38
91.597	22.4
91.645	22.47
91.741	22.35
91.806	22.23
91.846	22.41
91.92	22.27
92.008	22.36
92.074	22.39
92.122	22.35
92.251	22.42
92.315	22.31
92.396	22.46
92.46	22.34
92.565	22.38
92.613	22.43
92.662	22.35
92.734	22.37
92.782	22.33
92.831	22.44
92.898	22.29
92.976	22.31
93.035	22.35
93.097	22.31
93.154	22.3
93.235	22.36
93.284	22.34
93.342	22.39
93.405	22.33
93.47	22.51
93.519	22.36
93.578	22.37
93.625	22.42
93.673	22.32
93.786	22.32
93.837	22.34
93.892	22.32
93.964	22.28
94.045	22.3
94.101	22.49
94.167	22.41
94.303	22.38
94.367	22.26
94.44	22.42
94.561	22.25
94.642	22.38
94.737	22.38
94.787	22.36
94.847	22.44
94.9	22.39
94.982	22.36
95.015	22.37
95.094	22.28
95.175	22.29
95.28	22.41
95.328	22.43
95.392	22.37
95.505	22.36
95.57	23.18
95.635	23.5
95.7	23.76
95.795	23.75
95.844	23.73
95.901	23.91
95.973	23.78
96.102	23.84
96.166	24.01
96.263	24
96.32	23.86
96.384	23.99
96.44	23.98
96.537	24.09
96.601	24.09
96.665	24.02
96.725	23.97
96.805	24.1
96.863	24.16
96.933	23.99
96.998	24.08
97.038	24.09
97.086	23.99
97.16	24.16
97.241	23.98
97.297	24.02
97.354	24.08
97.41	24.12
97.49	24.09
97.575	24.09
97.612	24.08
97.675	24.1
97.772	24.13
97.821	24.16
97.878	24.09
97.939	24.18
98.012	24.08
98.076	24.13
98.149	24.2
98.231	24.04
98.328	24.2
98.425	24.1
98.513	24.1
98.578	24.2
98.634	24.15
98.72	24.15
98.78	24.16
98.869	24.22
98.942	24.15
99.022	24.15
99.095	24.2
99.153	24.16
99.226	24.25
99.306	24.11
99.363	24.24
99.427	24.17
99.492	24.19
99.556	24.14
99.62	24.26
99.684	24.3
99.757	24.3
99.808	24.18
99.869	24.2
99.935	24.12
100.016	24.14
100.081	24.25
100.138	24.27
100.209	24.2
100.302	24.31
100.345	24.08
100.401	24.08
100.482	24.18
100.546	22.66
100.613	22.49
100.675	22.65
100.756	22.49
100.807	22.62
100.886	22.62
100.936	22.42
101.015	22.49
101.071	22.5
101.137	22.53
101.201	22.39
101.273	22.43
101.341	22.52
101.403	22.46
101.468	22.49
101.532	22.53
101.597	22.51
101.645	22.32
101.701	22.57
101.78	22.45
101.837	22.52
101.893	22.57
101.95	22.45
102.047	22.47
102.107	22.57
102.155	22.46
102.224	22.47
102.312	22.5
102.363	22.44
102.417	22.59
102.497	22.58
102.545	22.6
102.601	22.52
102.705	22.41
102.787	22.49
102.868	22.5
102.917	22.54
102.997	22.55
103.054	22.64
103.119	22.51
103.183	22.53
103.28	22.55
103.336	22.55
103.393	22.36
103.438	22.46
103.541	22.43
103.615	22.46
103.664	22.46
103.759	22.57
103.827	22.48
103.875	22.52
103.942	22.55
104.027	22.51
104.098	22.45
104.161	22.41
104.251	22.48
104.307	22.42
104.383	22.47
104.45	22.48
104.576	22.51
104.64	22.47
104.707	22.58
104.792	22.53
104.848	22.54
104.923	22.42
104.979	22.49
105.044	22.51
105.109	22.44
105.174	22.4
105.239	22.4
105.353	22.5
105.406	22.48
105.555	23.2
105.62	23.57
105.66	23.6
105.733	23.76
105.798	23.87
105.855	23.8
105.903	23.85
105.992	23.99
106.067	23.92
106.106	23.96
106.18	23.91
106.249	23.89
106.349	23.98
106.402	23.95
106.457	24.1
106.537	23.99
106.633	24.06
106.722	24.14
106.805	24.17
106.896	24.14
106.946	24.15
107.076	23.99
107.141	24.11
107.295	24.06
107.36	24.14
107.409	24.15
107.482	24.12
107.562	24.14
107.618	24.11
107.732	24.08
107.811	24.05
107.859	24.22
107.94	24.17
107.997	24.01
108.069	24.28
108.125	24.19
108.19	24.05
108.263	24.2
108.381	24.12
108.559	24.15
108.611	24.12
108.682	24.07
108.894	24.01
108.985	24.02
109.114	24.27
109.215	24.16
109.354	24.1
109.499	24.12
109.713	24.11
109.855	24.19
109.919	24.15
110.041	24.12
110.196	24.18
110.312	24.09
110.453	24.09
110.602	22.47
110.702	22.5
110.82	22.43
110.95	22.66
111.088	22.45
111.242	22.47
111.365	22.47
111.47	22.49
111.647	22.43
111.764	22.42
111.88	22.55
112.001	22.46
112.152	22.39
112.263	22.43
112.418	22.35
112.511	22.55
112.669	22.48
112.775	22.51
112.939	22.41
113.02	22.41
113.138	22.36
113.242	22.36
113.339	22.36
113.516	22.55
113.597	22.27
113.678	22.4
113.788	22.32
113.909	22.4
114.031	22.46
114.143	22.34
114.232	22.36
114.365	22.42
114.485	22.55
114.664	22.35
114.728	22.48
114.85	22.35
114.931	22.42
115.044	22.41
115.224	22.38
115.305	22.43
115.447	22.47
115.542	22.42
115.677	22.39
115.766	22.54
115.886	22.42
115.978	22.33
116.092	22.43
116.158	22.34
116.29	22.5
116.416	22.42
116.508	22.43
116.65	22.31
116.752	22.46
116.891	22.45
116.98	22.34
117.115	22.41
117.233	22.33
117.328	22.49
117.445	22.5
117.555	22.36
117.733	22.41
117.797	22.45
117.914	22.39
117.988	22.49
118.116	22.26
118.211	22.37
118.311	22.34
118.438	22.4
118.511	22.3
118.649	22.27
118.746	22.42
118.861	22.35
118.95	22.36
119.048	22.45
119.17	22.41
119.261	22.43
119.415	22.28
119.532	22.54
119.644	24.3
119.74	24.48
119.863	24.69
119.958	24.7
120.057	24.77
120.168	24.8
120.265	24.78
120.398	24.9
120.508	24.92
120.612	24.82
120.703	24.95
120.807	24.79
120.927	24.87
121.048	24.84
121.136	24.95
121.23	24.83
121.329	24.93
121.475	24.78
121.547	24.86
121.65	24.91
121.736	24.83
121.855	24.84
121.984	24.98
122.065	24.83
122.194	24.86
122.265	24.85
122.403	24.9
122.492	25.01
122.607	24.99
122.703	24.98
122.793	24.84
122.914	25
123.011	24.98
123.107	24.84
123.205	24.9
123.326	24.84
123.441	24.77
123.545	24.84
123.643	24.89
123.733	24.85
123.837	24.86
123.967	24.85
124.062	24.86
124.217	24.87
124.266	24.77
124.435	24.85
124.493	24.9
124.62	22.5
124.702	22.53
124.816	22.61
124.943	22.45
125.032	22.63
125.158	22.52
125.263	22.54
125.375	22.47
125.471	22.52
125.592	22.49
125.714	22.51
125.835	22.39
125.916	22.49
126.02	22.47
126.14	22.47
126.237	22.46
126.317	22.5
126.455	22.56
126.544	22.54
126.641	22.31
126.81	22.41
126.859	22.45
126.946	22.45
127.051	22.44
127.189	22.66
127.286	22.54
127.399	22.51
127.521	22.6
127.637	22.44
127.725	22.55
127.822	22.43
127.941	22.58
128.039	22.47
128.207	22.47
128.296	22.51
128.386	22.54
128.474	22.51
128.579	22.44
128.676	22.41
128.781	22.36
128.91	22.37
129.006	22.41
129.119	22.45
129.2	22.42
129.321	22.58
129.449	22.39
129.525	22.49
129.642	24.26
129.729	24.54
129.824	24.6
129.937	24.61
130.018	24.68
130.154	24.86
130.233	24.64
130.327	24.8
130.461	24.77
130.546	24.8
130.651	24.7
130.739	24.8
130.824	24.82
130.974	24.84
131.133	24.89
131.218	24.82
131.305	24.87
131.43	24.82
131.527	24.85
131.633	24.87
131.716	24.91
131.84	24.81
131.99	24.8
132.097	24.87
132.205	24.89
132.352	24.98
132.417	24.97
132.53	24.9
132.627	24.96
132.741	24.95
132.822	24.9
132.951	24.93
133.051	24.85
133.173	24.96
133.261	25
133.358	24.83
133.463	24.92
133.551	25.01
133.665	24.85
133.754	24.82
133.881	24.85
133.962	24.84
134.058	24.86
134.219	24.82
134.309	24.95
134.43	24.78
134.535	24.87
134.621	22.55
134.727	22.48
134.855	22.47
134.952	22.59
135.04	22.61
135.17	22.63
135.292	22.56
135.406	22.4
135.517	22.48
135.617	22.46
135.75	22.43
135.815	22.42
135.937	22.56
136.021	22.59
136.123	22.4
136.26	22.54
136.35	22.51
136.455	22.43
136.543	22.45
136.643	22.49
136.766	22.52
136.855	22.54
136.968	22.46
137.072	22.49
137.202	22.61
137.283	22.59
137.379	22.39
137.501	22.46
137.588	22.46
137.702	22.49
137.791	22.41
137.911	22.55
137.99	22.5
138.089	22.46
138.233	22.58
138.329	22.47
138.458	22.41
138.563	22.45
138.661	22.31
138.744	22.41
138.848	22.33
138.952	22.36
139.035	22.4
139.145	22.4
139.299	22.54
139.38	22.46
139.509	22.35
139.577	23.73
139.704	24.43
139.803	24.51
139.911	24.63
140.04	24.62
140.165	24.64
140.258	24.69
140.403	24.72
140.476	24.74
140.58	24.95
140.709	24.78
140.824	24.77
140.96	24.67
141.044	24.82
141.138	24.86
141.267	24.9
141.347	24.86
141.443	24.7
141.541	24.91
141.63	24.88
141.751	24.68
141.82	24.89
141.944	24.9
142.048	24.88
142.139	24.84
142.242	24.74
142.354	24.76
142.482	24.9
142.586	24.78
142.7	24.91
142.819	24.83
142.926	24.93
143.023	24.82
143.128	24.92
143.253	24.87
143.346	24.79
143.469	24.75
143.549	24.74
143.663	24.81
143.777	24.82
143.875	24.79
143.987	24.87
144.083	24.82
144.204	24.71
144.317	24.88
144.467	24.76
144.533	24.26
144.621	22.47
144.717	22.52
144.812	22.55
144.924	22.48
145.054	22.52
145.151	22.56
145.312	22.53
145.368	22.47
145.498	22.48
145.588	22.44
145.701	22.54
145.798	22.47
145.922	22.54
146.045	22.6
146.161	22.51
146.25	22.47
146.355	22.5
146.492	22.45
146.58	22.53
146.694	22.52
146.793	22.49
146.888	22.6
147.026	22.57
147.123	22.58
147.236	22.43
147.3	22.53
147.42	22.48
147.55	22.64
147.63	22.49
147.751	22.54
147.846	22.46
147.953	22.57
148.066	22.47
148.18	22.53
148.3	22.58
148.375	22.42
148.503	22.55
148.577	22.6
148.663	22.49
148.792	22.52
148.867	22.48
148.995	22.49
149.095	22.37
149.198	22.46
149.328	22.58
149.416	22.46
149.553	22.53
149.659	22.52
149.803	22.48
149.876	22.48
149.977	22.47
150.099	22.44
150.198	22.48
150.312	22.4
150.446	22.54
150.566	22.48
150.697	22.4
150.828	22.4
150.933	22.47
151.054	22.54
151.159	22.5
151.282	22.54
151.389	22.46
151.511	22.41
151.63	22.46
151.718	22.49
151.84	22.58
151.913	22.53
152.082	22.52
152.171	22.4
152.289	22.47
152.38	22.52
152.485	22.47
152.574	22.39
152.727	22.44
152.808	22.38
152.915	22.45
153.036	22.46
153.125	22.47
153.255	22.42
153.357	22.49
153.464	23.76
153.56	25.11
153.674	25.23
153.82	25.33
153.908	25.47
154.021	25.34
154.134	25.44
154.28	25.4
154.361	25.4
154.475	25.43
154.58	25.43
154.685	25.48
154.829	25.57
154.91	25.43
155.032	25.55
155.12	25.43
155.248	25.43
155.314	25.53
155.402	25.43
155.547	25.51
155.6	25.47
155.71	25.44
155.854	25.54
155.927	25.6
156.12	25.52
156.204	25.36
156.301	25.55
156.401	25.47
156.541	25.48
156.625	25.35
156.75	25.27
156.83	25.46
156.932	25.51
157.032	25.52
157.12	25.5
157.265	25.43
157.354	25.49
157.44	25.4
157.556	25.42
157.645	25.38
157.758	25.41
157.854	25.46
157.967	25.4
158.063	25.36
158.166	25.43
158.306	25.34
158.379	25.48
158.508	22.38
158.58	22.39
158.678	22.46
158.791	22.42
158.895	22.49
159.017	22.56
159.105	22.61
159.21	22.56
159.331	22.44
159.42	22.55
159.534	22.54
159.655	22.57
159.768	22.47
159.849	22.4
159.936	22.5
160.035	22.37
160.156	22.44
160.27	22.5
160.354	22.52
160.449	22.46
160.552	22.51
160.714	22.51
160.793	22.47
160.884	22.45
160.995	22.48
161.096	22.4
161.221	22.44
161.342	22.47
161.414	22.43
161.537	22.45
161.616	22.36
161.723	22.37
161.868	22.5
161.957	22.34
162.052	22.32
162.158	22.4
162.316	22.39
162.388	22.5
162.5	22.39
162.597	22.37
162.701	22.43
162.837	22.34
162.951	22.23
163.063	22.37
163.185	22.42
163.282	22.36
163.379	22.29
163.486	24.38
163.614	25.02
163.711	25.17
163.832	25.16
163.921	25.22
164.017	25.29
164.129	25.23
164.244	25.29
164.339	25.36
164.429	25.21
164.564	25.31
164.637	25.37
164.765	25.33
164.868	25.28
164.969	25.27
165.081	25.39
165.176	25.27
165.301	25.4
165.38	25.34
165.468	25.32
165.589	25.3
165.694	25.38
165.807	25.29
165.897	25.3
166.017	25.33
166.115	25.33
166.203	25.32
166.315	25.37
166.404	25.39
166.55	25.39
166.622	25.31
166.703	25.33
166.848	25.33
166.928	25.32
167.065	25.28
167.129	25.32
167.314	25.28
167.378	25.23
167.478	25.18
167.596	25.23
167.764	25.26
167.84	25.22
167.936	25.15
168.082	25.21
168.187	25.22
168.301	25.2
168.407	25.17
168.505	22.24
168.595	22.3
168.696	22.41
168.802	22.45
168.908	22.36
169.019	22.31
169.087	22.27
169.216	22.42
169.328	22.37
169.411	22.36
169.529	22.36
169.643	22.42
169.764	22.33
169.845	22.36
169.942	22.32
170.072	22.3
170.153	22.38
170.297	22.28
170.394	22.31
170.491	22.36
170.612	22.32
170.676	22.39
170.814	22.29
170.903	22.36
171	22.38
171.128	22.28
171.209	22.37
171.354	22.39
171.452	22.33
171.589	22.32
171.662	22.31
171.775	22.36
171.896	22.33
172.001	22.34
172.115	22.29
172.212	22.37
172.323	22.27
172.437	22.33
172.559	22.31
172.665	22.32
172.785	22.29
172.857	22.38
172.97	22.33
173.091	22.28
173.197	22.29
173.334	22.35
173.431	22.36
173.535	24.79
173.625	25.07
173.728	25.02
173.865	25.24
173.955	25.25
174.099	25.22
174.196	25.16
174.3	25.21
174.397	25.26
174.504	25.15
174.617	25.21
174.711	25.16
174.84	25.21
174.945	25.29
175.058	25.16
175.187	25.17
175.276	25.18
175.388	25.38
175.469	25.27
175.566	25.33
175.67	25.2
175.782	25.28
175.903	25.17
176	25.41
176.113	25.36
176.211	25.2
176.306	25.35
176.406	25.35
176.509	25.26
176.621	25.28
176.774	25.18
176.894	25.19
176.958	25.08
177.079	25.03
177.19	25.09
177.297	25.14
177.418	25.1
177.506	25.15
177.612	25.07
177.692	25.11
177.79	24.99
177.926	25.03
178.015	25.08
178.132	25.03
178.232	25.05
178.353	25.11
178.433	25.01
178.571	22.12
178.652	22.17
178.756	22.24
178.864	22.22
178.949	22.36
179.07	22.35
179.133	22.25
179.255	22.25
179.374	22.26
179.448	22.38
179.585	22.37
179.681	22.15
179.761	22.15
179.883	22.21
179.971	22.29
180.095	22.25
180.185	22.35
180.289	22.21
180.415	22.3
180.488	22.27
180.629	22.22
180.706	22.17
180.819	22.21
180.911	22.29
181.012	22.35
181.126	22.21
181.222	22.26
181.343	22.31
181.425	22.34
181.539	22.17
181.66	22.22
181.741	22.25
181.861	22.3
181.939	22.12
182.031	22.18
182.159	22.38
182.264	22.26
182.377	22.26
182.457	22.28
182.578	22.27
182.672	22.17
182.776	22.17
182.902	22.17
183.014	22.26
183.111	22.24
183.241	22.23
183.321	22.17
183.417	22.15
183.53	22.14
183.644	22.14
183.742	22.21
183.878	22.15
183.95	22.28
184.06	22.22
184.168	22.22
184.242	22.11
184.353	22.27
184.457	22.17
184.587	22.24
184.676	22.25
184.775	22.17
184.901	22.19
185.014	22.17
185.119	22.06
185.226	22.22
185.363	22.06
185.482	22.17
185.58	22.12
185.668	22.17
185.828	22.14
185.909	22.02
186.006	22.09
186.137	22.15
186.209	22.08
186.354	22.03
186.426	22.19
186.515	22.15
186.628	22.15
186.718	22.18
186.871	22.24
186.946	22.28
187.065	22.18
187.17	22.16
187.259	22.19
187.394	22.21
187.5	22.08
187.614	22.2
187.711	22.12
187.84	22.24
187.936	22.2
188.074	22.13
188.17	24.93
188.267	25.52
188.397	25.59
188.489	25.72
188.606	25.7
188.679	25.77
188.783	25.61
188.92	25.82
189.005	25.67
189.119	25.66
189.216	25.76
189.36	25.76
189.443	25.76
189.554	25.85
189.659	25.68
189.757	25.78
189.869	25.73
189.96	25.91
190.097	25.87
190.185	25.74
190.314	25.78
190.425	25.78
190.49	25.81
190.602	25.73
190.691	25.72
190.836	25.74
190.925	25.72
191.031	25.79
191.152	25.79
191.239	25.79
191.352	25.79
191.459	25.72
191.573	25.83
191.673	25.65
191.78	25.61
191.869	25.65
191.958	25.61
192.071	25.69
192.175	25.76
192.272	25.69
192.377	25.66
192.49	25.62
192.628	25.57
192.741	25.62
192.83	25.58
192.907	25.6
192.998	25.63
193.12	25.55
193.266	22.02
193.346	22.06
193.442	22.26
193.571	22.17
193.668	22.23
193.753	22.27
193.87	22.18
193.966	22.23
194.136	22.25
194.184	22.19
194.296	22.22
194.417	22.23
194.522	22.18
194.655	22.12
194.757	22.18
194.879	22.19
194.97	22.2
195.082	22.16
195.179	22.11
195.259	22.33
195.388	22.19
195.464	22.17
195.584	22.18
195.718	22.1
195.81	22.24
195.908	22.07
196	22.3
196.138	22.15
196.218	22.17
196.331	22.1
196.444	22.23
196.574	22.25
196.658	22.16
196.744	22.17
196.874	22.15
196.954	22.16
197.068	22.13
197.173	22.13
197.278	22.08
197.417	22.08
197.495	22.05
197.617	22.19
197.69	22.14
197.786	22.05
197.914	22.16
198.003	22.14
198.116	22.19
198.244	25.42
198.332	25.47
198.432	25.55
198.543	25.57
198.659	25.68
198.745	25.69
198.883	25.66
198.963	25.68
199.101	25.69
199.206	25.75
199.302	25.66
199.46	25.86
199.527	25.78
199.643	25.72
199.74	25.74
199.853	25.73
199.96	25.75
200.063	25.83
200.175	25.78
200.297	25.79
200.395	25.78
200.509	25.76
200.624	25.72
200.691	25.68
200.784	25.78
200.922	25.91
201.019	25.71
201.164	25.8
201.22	25.67
201.375	25.75
201.488	25.78
201.561	25.78
201.712	25.75
201.794	25.67
201.907	25.72
201.989	25.71
202.116	25.73
202.205	25.68
202.315	25.63
202.428	25.67
202.543	25.58
202.646	25.69
202.739	25.64
202.872	25.56
202.964	25.59
203.064	25.72
203.196	22.22
203.292	22.06
203.429	22.27
203.501	22.37
203.622	22.22
203.722	22.27
203.825	22.24
203.95	22.29
204.017	22.35
204.146	22.21
204.226	22.2
204.324	22.28
204.438	22.17
204.534	22.19
204.655	22.26
204.759	22.26
204.848	22.35
204.953	22.23
205.042	22.37
205.166	22.22
205.266	22.16
205.395	22.24
205.5	22.28
205.605	22.22
205.685	22.21
205.799	22.27
205.91	22.28
206.02	22.22
206.126	22.12
206.205	22.23
206.326	22.19
206.425	22.17
206.531	22.25
206.64	22.17
206.728	22.24
206.834	22.2
206.955	22.19
207.043	22.17
207.164	22.04
207.262	22.17
207.368	22.15
207.552	22.14
207.603	22.13
207.706	22.19
207.826	22.14
207.989	22.02
208.092	22.14
208.173	24.93
208.27	25.46
208.399	25.65
208.488	25.66
208.6	25.66
208.704	25.7
208.801	25.62
208.914	25.68
209.019	25.66
209.131	25.77
209.229	25.73
209.34	25.66
209.456	25.77
209.553	25.72
209.665	25.77
209.778	25.68
209.874	25.75
209.971	25.71
210.06	25.82
210.197	25.84
210.287	25.76
210.408	25.64
210.48	25.58
210.609	25.78
210.732	25.81
210.835	25.78
210.959	25.69
211.079	25.73
211.199	25.69
211.288	25.75
211.384	25.74
211.489	25.75
211.579	25.61
211.69	25.59
211.763	25.69
211.909	25.7
212.011	25.58
212.117	25.59
212.198	25.69
212.318	25.58
212.423	25.58
212.508	25.63
212.626	25.52
212.738	25.69
212.823	25.52
212.976	25.67
213.047	25.52
213.16	22.81
213.24	22.01
213.329	22.16
213.468	22.24
213.573	22.23
213.707	22.26
213.781	22.27
213.9	22.24
214.013	22.29
214.071	22.26
214.2	22.18
214.296	22.19
214.409	22.26
214.563	22.29
214.652	22.25
214.78	22.26
214.874	22.18
214.983	22.31
215.102	22.23
215.233	22.19
215.322	22.16
215.451	22.06
215.564	22.16
215.684	22.14
215.787	22.2
215.953	22.1
216.034	22.11
216.146	22.17
216.258	22.17
216.356	22.13
216.485	22.1
216.569	22.16
216.685	22.19
216.792	22.2
216.958	22.2
217.023	22.23
217.107	22.18
217.216	22.16
217.296	22.19
217.42	22.09
217.563	22.17
217.681	22.17
217.748	22.04
217.862	22.13
217.982	22.1
218.09	22.02
218.219	22.14
218.301	22.08
218.412	22.02
218.5	22.21
218.592	22.18
218.739	22.22
218.848	22.16
218.969	22.1
219.09	22.19
219.226	22.27
219.309	22.18
219.414	22.15
219.534	22.12
219.623	22.12
219.759	22.09
219.848	22.19
219.956	22.13
220.047	22.06
220.151	22.16
220.287	22.19
220.363	22.02
220.502	22.14
220.598	22.07
220.719	22.07
220.8	22.09
221.001	22.26
221.05	22.19
221.163	22.15
221.276	22.18
221.382	22.18
221.472	22.22
221.586	22.16
221.721	22.17
221.809	22.13
221.905	22.08
222.026	22.18
222.123	22.08
222.252	22.22
222.332	22.09
222.469	22.11
222.558	22.18
222.656	22.23
222.795	22.18
222.884	22.13
223.016	22.2
223.097	22.28
223.226	22.3
223.323	22.25
223.436	22.02
223.55	22.12
223.63	22.19
[truncated: 351 more rows]

## Sheet: Figure 1H
Time (s)	Temperature (oC)
225.053	22.23
225.165	22.32
225.27	22.22
225.343	22.21
225.479	22.27
225.602	22.27
225.703	22.22
225.819	22.16
225.911	22.23
226.04	22.26
226.112	22.17
226.242	22.28
226.339	22.08
226.451	22.05
226.54	22.13
226.646	22.14
226.799	22.12
226.88	22.11
226.992	22.11
227.08	22.21
227.193	22.23
227.292	22.17
227.395	22.23
227.515	22.15
227.596	22.16
227.719	22.23
227.784	22.22
227.933	22.21
227.997	22.14
228.093	22.12
228.239	22.09
228.319	22.12
228.448	22.23
228.551	22.14
228.656	22.04
228.784	22.16
228.856	22.16
228.968	22.09
229.072	23.3
229.186	26.15
229.285	26.23
229.389	26.43
229.518	26.3
229.628	26.31
229.75	26.3
229.85	26.34
229.962	26.27
230.074	26.45
230.148	26.34
230.26	26.24
230.348	26.45
230.453	26.28
230.59	26.36
230.671	26.26
230.799	26.34
230.92	26.32
231.041	26.42
231.146	26.26
231.266	26.33
231.355	26.28
231.475	26.23
231.547	26.38
231.653	26.39
231.806	26.31
231.879	26.29
232.031	26.14
232.125	26.28
232.234	26.29
232.326	26.31
232.427	26.22
232.553	26.2
232.632	26.25
232.769	26.33
232.861	26.25
232.957	26.26
233.094	26.17
233.201	26.22
233.336	26.22
233.419	26.16
233.529	26.21
233.634	26.14
233.77	26.18
233.859	26.25
233.949	26.07
234.103	24.34
234.173	22.09
234.313	22.24
234.403	22.1
234.497	22.13
234.585	22.18
234.685	22.14
234.814	22.11
234.934	22.14
235.032	22.17
235.145	22.13
235.265	22.19
235.355	22.26
235.459	22.16
235.595	22.25
235.66	22.19
235.781	22.23
235.878	22.17
235.966	22.23
236.08	22.21
236.185	22.13
236.306	22.09
236.394	22.21
236.539	22.09
236.606	22.17
236.708	22.07
236.806	22.12
236.925	22.17
237.024	22.13
237.12	22.07
237.225	22.16
237.357	22.08
237.467	22.17
237.645	21.96
237.693	21.99
237.863	22.04
237.927	22.15
238.04	22.17
238.112	22.03
238.262	22.11
238.355	22.14
238.444	22.14
238.548	22.09
238.637	22.14
238.757	22.26
238.855	22.15
238.96	22.22
239.073	23.41
239.178	26.01
239.329	26.17
239.386	26.17
239.515	26.29
239.595	26.18
239.692	26.3
239.812	26.37
239.917	26.3
240.046	26.32
240.146	26.38
240.282	26.37
240.364	26.38
240.518	26.38
240.574	26.41
240.694	26.44
240.823	26.35
240.903	26.36
241.017	26.44
241.172	26.46
241.252	26.4
241.349	26.3
241.437	26.39
241.582	26.27
241.687	26.32
241.813	26.37
241.864	26.36
241.968	26.24
242.105	26.33
242.162	26.25
242.315	26.25
242.43	26.25
242.573	26.29
242.671	26.28
242.792	26.15
242.856	26.27
242.945	26.31
243.098	26.16
243.194	26.24
243.308	26.2
243.37	26.13
243.483	26.17
243.618	26.15
243.715	26.21
243.844	26.27
243.934	26.08
244.099	22.18
244.189	22.1
244.334	22.12
244.407	22.14
244.536	22.16
244.672	22.26
244.768	22.2
244.888	22.3
244.985	22.21
245.089	22.37
245.203	22.25
245.323	22.22
245.395	22.2
245.483	22.34
245.628	22.22
245.726	22.07
245.838	22.16
245.926	22.14
246.047	22.17
246.176	22.28
246.274	22.23
246.381	22.17
246.486	22.18
246.624	22.17
246.689	22.17
246.826	22.19
246.89	22.18
246.978	22.14
247.118	22.14
247.204	22.21
247.348	22.25
247.448	22.13
247.606	22.24
247.711	22.08
247.808	22.19
247.921	22.19
248.018	22.08
248.179	22.23
248.253	22.19
248.382	22.3
248.486	22.2
248.598	22.24
248.687	22.17
248.795	22.21
248.907	22.15
249.003	22.17
249.1	25.66
249.205	26.06
249.302	26.24
249.422	26.18
249.537	26.33
249.664	26.34
249.752	26.39
249.865	26.4
249.945	26.34
250.079	26.35
250.236	26.3
250.341	26.48
250.414	26.42
250.51	26.37
250.624	26.42
250.724	26.29
250.826	26.32
250.891	26.45
251.001	26.26
251.15	26.35
251.241	26.34
251.363	26.25
251.459	26.39
251.604	26.37
251.668	26.38
251.773	26.34
251.887	26.43
251.999	26.45
252.116	26.42
252.229	26.32
252.333	26.4
252.448	26.36
252.555	26.33
252.633	26.34
252.729	26.36
252.875	26.3
252.947	26.28
253.101	26.16
253.166	26.2
253.286	26.21
253.423	26.3
253.528	26.36
253.648	26.24
253.729	26.17
253.849	26.19
253.929	26.17
254.036	26.14
254.141	22.26
254.247	22.31
254.383	22.33
254.448	22.38
254.568	22.37
254.664	22.3
254.859	22.35
254.915	22.28
255.02	22.2
255.13	22.26
255.218	22.37
255.307	22.32
255.436	22.29
255.53	22.25
255.645	22.31
255.736	22.24
255.879	22.26
255.992	22.31
256.105	22.31
256.21	22.28
256.307	22.33
256.419	22.3
256.523	22.32
256.636	22.14
256.757	22.22
256.863	22.32
256.978	22.3
257.095	22.35
257.192	22.49
257.28	22.29
257.405	22.26
257.502	22.38
257.611	22.29
257.707	22.19
257.811	22.24
257.934	22.24
258.023	22.33
258.152	22.21
258.257	22.18
258.378	22.22
258.466	22.28
258.563	22.34
258.676	22.29
258.748	22.39
258.869	22.32
258.99	22.37
259.112	22.35
259.168	22.38
259.274	22.33
259.411	22.22
259.483	22.34
259.637	22.25
259.693	22.35
259.798	22.25
259.911	22.34

## Sheet: Figure 2a
1 layer		2 layers		3 layers		4 layers		6 layers		8 layers
time (s)	Temperature (oC)	time (s)	Temperature (oC)	time (s)	Temperature (oC)	time (s)	Temperature (oC)	time (s)	Temperature (oC)	time (s)	Temperature (oC)
0.224	22.12	12.474	22.01	22.027	21.55	31.758	21.49	41.037	21.9	49.743	21.79
0.328	22.17	12.522	22.03	22.073	21.55	31.828	21.43	41.1	21.81	49.884	21.83
0.384	22.2	12.587	22.03	22.121	21.72	31.875	21.51	41.146	21.84	49.978	21.74
0.442	22.09	12.643	21.95	22.183	21.56	31.922	21.48	41.209	21.73	50.184	21.81
0.552	22.15	12.692	22.1	22.262	21.58	31.984	21.49	41.288	21.84	50.294	21.83
0.601	22.25	12.749	21.94	22.293	21.65	32.047	21.54	41.336	21.73	50.419	21.77
0.674	22.18	12.806	21.99	22.36	21.75	32.125	21.49	41.414	21.97	50.542	21.83
0.723	22.14	12.865	22.05	22.419	21.74	32.188	21.58	41.461	21.83	50.657	21.83
0.814	22.22	12.92	22	22.512	21.62	32.219	21.39	41.523	21.82	50.766	21.9
0.86	22.24	12.968	21.97	22.56	21.62	32.281	21.53	41.586	21.86	50.907	21.72
0.925	22.15	13.001	22.05	22.622	21.77	32.344	21.4	41.634	21.84	51.051	21.8
0.99	22.15	13.057	21.96	22.685	21.66	32.391	21.48	41.697	21.85	51.191	23.92
1.079	22.21	13.114	21.98	22.732	21.59	32.47	21.68	41.76	21.92	51.348	24.81
1.119	22.27	13.172	22.06	22.798	21.65	32.532	21.63	41.885	21.82	51.458	24.96
1.191	22.24	13.22	22.17	22.843	21.65	32.595	21.55	41.916	21.76	51.568	24.96
1.248	22.25	13.269	22.11	22.983	21.73	32.652	21.55	41.978	21.83	51.725	24.89
1.328	22.27	13.318	22.06	23.046	21.55	32.704	21.47	42.042	21.92	51.851	25.01
1.401	22.33	13.383	22.04	23.093	21.78	32.751	21.6	42.104	21.89	51.992	25.06
1.49	22.31	13.44	22.06	23.172	21.66	32.814	21.47	42.167	21.76	52.089	25.01
1.587	22.25	13.473	22	23.219	21.79	32.892	21.42	42.214	21.82	52.245	25.03
1.636	22.19	13.521	21.95	23.281	21.73	32.94	21.62	42.326	21.76	52.417	25.01
1.708	22.17	13.57	22.08	23.344	21.72	32.986	21.49	42.386	21.85	52.464	25.04
1.789	22.21	13.642	22.1	23.417	21.67	33.05	21.62	42.433	21.86	52.621	25.12
1.838	22.24	13.683	22.08	23.473	21.67	33.129	21.47	42.48	21.75	52.7	24.94
1.916	22.18	13.731	22.13	23.533	21.87	33.177	21.52	42.575	21.91	52.904	25.07
1.959	22.24	13.764	22.12	23.579	21.69	33.24	21.61	42.642	21.91	52.951	25.04
2.056	22.18	13.821	22.07	23.672	21.72	33.286	21.59	42.685	21.83	53.124	25
2.12	22.28	13.87	22.06	23.704	21.75	33.349	21.62	42.732	21.83	53.25	25.05
2.168	22.27	13.918	22.03	23.771	21.73	33.396	21.4	42.811	21.89	53.359	24.96
2.232	22.24	13.974	22.17	23.814	21.78	33.459	21.61	42.874	21.99	53.544	25.12
2.321	22.15	14.024	22.07	23.861	21.7	33.506	21.63	42.92	21.94	53.645	25.05
2.393	22.26	14.08	22.04	23.927	21.73	33.584	21.7	42.982	21.93	53.768	25.1
2.457	22.3	14.145	22.17	23.986	21.76	33.631	21.49	43.031	23.45	53.893	24.99
2.529	22.35	14.208	22.17	24.065	21.78	33.694	21.57	43.094	24.31	54.047	25.14
2.626	25.29	14.258	22.28	24.185	21.78	33.741	21.54	43.141	24.48	54.194	24.97
2.69	25.38	14.306	22.11	24.238	21.78	33.804	21.59	43.203	24.64	54.32	25.11
2.751	25.32	14.363	22	24.301	21.73	33.866	21.62	43.281	24.73	54.432	25.02
2.873	25.25	14.419	22.2	24.349	21.74	33.913	24.05	43.344	24.79	54.572	25.08
2.921	25.32	14.476	22.1	24.412	24.26	33.945	24.66	43.406	24.75	54.713	24.95
2.962	25.25	14.525	22.03	24.458	24.43	33.992	24.75	43.469	24.84	54.871	24.96
3.031	25.15	14.603	22.13	24.505	24.59	34.086	24.95	43.567	24.82	54.996	25.03
3.108	25.11	14.67	22.11	24.631	24.69	34.133	24.9	43.612	24.95	55.169	24.99
3.18	25.02	14.719	22.1	24.71	24.76	34.196	24.9	43.658	24.77	55.295	25.1
3.244	25.04	14.776	24.42	24.776	24.86	34.243	24.9	43.721	24.95	55.405	24.99
3.35	24.92	14.824	25.35	24.839	24.7	34.321	25.03	43.784	24.92	55.499	25.04
3.406	24.9	14.883	25.45	24.885	24.71	34.384	25	43.848	25.09	55.625	24.96
3.47	24.9	14.939	25.41	24.961	24.82	34.446	25.17	43.91	24.91	55.766	25.02
3.502	24.88	14.995	25.57	25.009	24.72	34.525	25.04	43.972	25.05	55.908	24.97
3.607	24.82	15.052	25.46	25.08	24.74	34.587	25.09	44.035	25.05	56.034	24.96
3.68	24.71	15.117	25.49	25.167	24.73	34.634	24.96	44.082	24.94	56.16	24.94
3.72	24.65	15.174	25.6	25.213	24.83	34.697	25.08	44.113	24.98	56.287	21.73
3.792	24.62	15.231	25.58	25.26	24.83	34.759	25.06	44.176	24.93	56.396	21.86
3.856	24.5	15.279	25.46	25.314	24.85	34.837	25.12	44.239	24.95	56.548	21.87
3.912	24.44	15.352	25.47	25.37	24.8	34.885	25.01	44.317	24.99	56.695	21.88
3.984	24.33	15.404	25.57	25.464	24.83	34.932	25.05	44.38	24.89	56.79	21.83
4.048	24.43	15.466	25.43	25.511	24.89	34.979	25.08	44.427	24.98	56.949	21.93
4.137	24.28	15.523	25.48	25.574	24.81	35.073	25.05	44.489	24.86	57.042	21.97
4.209	24.22	15.584	25.43	25.653	24.83	35.153	25.04	44.599	24.98	57.167	21.9
4.319	24.18	15.636	25.44	25.699	24.83	35.216	25.03	44.661	24.98	57.308	21.93
4.386	24.21	15.693	25.38	25.746	24.79	35.262	25.07	44.724	25.07	57.403	21.96
4.451	24.01	15.75	25.39	25.808	24.85	35.341	24.97	44.771	24.96	57.55	21.96
4.524	24	15.799	25.32	25.855	24.79	35.403	25.01	44.819	24.89	57.673	21.9
4.612	23.81	15.864	25.36	25.919	24.87	35.45	25.03	44.897	24.96	57.89	21.77
4.684	23.88	15.913	25.23	25.966	24.86	35.528	25.07	44.975	24.94	57.936	21.85
4.735	23.95	15.969	25.33	26.013	24.88	35.575	25.02	45.084	25.01	58.083	21.78
4.782	23.97	16.012	25.3	26.06	24.71	35.622	24.97	45.131	24.98	58.205	21.82
4.854	23.8	16.066	25.23	26.138	24.78	35.669	25.01	45.209	24.88
4.943	23.86	16.13	25.21	26.217	24.7	35.732	25.04	45.272	24.96
5.008	23.65	16.18	25.26	26.248	24.73	35.81	25.03	45.35	24.91
5.073	23.66	16.228	25.25	26.318	24.78	35.873	24.98	45.397	24.95
5.145	23.73	16.285	25.22	26.383	24.73	35.921	24.98	45.444	24.91
5.212	23.6	16.343	25.2	26.46	24.79	35.952	24.97	45.491	25.04
5.258	23.59	16.392	25.23	26.548	24.67	36.015	24.98	45.554	24.9
5.331	23.64	16.449	25.17	26.593	24.71	36.078	24.9	45.617	24.97
5.403	23.62	16.499	25.04	26.653	24.69	36.14	24.99	45.693	24.95
5.459	23.61	16.548	25.15	26.7	24.7	36.203	24.78	45.743	24.92
5.516	23.68	16.613	25.02	26.763	24.77	36.281	24.98	45.821	25.03
5.588	23.45	16.67	25.16	26.794	24.73	36.36	24.96	45.868	24.78
5.677	23.42	16.726	25.15	26.888	24.73	36.391	24.94	45.931	24.92
5.725	23.46	16.775	25.12	26.966	24.54	36.454	24.83	46.056	24.87
5.797	23.4	16.848	25.01	27.029	24.65	36.532	24.85	46.134	24.85
5.861	23.37	16.897	24.9	27.093	24.61	36.657	24.85	46.197	24.95
5.921	23.35	16.949	24.96	27.155	24.59	36.722	24.86	46.275	24.93
5.989	23.31	17.006	24.99	27.222	24.73	36.767	24.94	46.322	24.93
6.054	23.2	17.06	24.96	27.265	24.64	36.83	24.79	46.431	24.83
6.141	23.3	17.125	24.99	27.313	24.61	36.876	24.83	46.478	24.87
6.198	23.24	17.157	25.04	27.378	24.62	36.955	24.84	46.572	24.91
6.295	23.16	17.214	24.96	27.452	24.57	37.003	24.74	46.619	24.87
6.368	23.21	17.26	24.98	27.504	24.5	37.081	24.73	46.666	24.97
6.449	23.12	17.32	24.84	27.562	24.6	37.128	24.89	46.713	24.93
6.513	23.15	17.377	24.77	27.656	24.52	37.191	24.82	46.76	24.86
6.578	23.24	17.425	24.83	27.703	24.53	37.238	24.71	46.823	24.93
6.674	23.1	17.482	24.76	27.782	24.55	37.285	24.75	46.886	24.88
6.722	23.11	17.522	24.72	27.829	24.52	37.347	24.74	46.933	24.83
6.786	23.14	17.596	24.72	27.918	24.58	37.41	24.69	46.995	24.93
6.875	23.08	17.644	24.69	27.986	24.48	37.457	24.74	47.061	24.86
6.955	22.98	17.685	24.64	28.033	24.47	37.498	24.72	47.095	24.86
7.007	23.11	17.742	24.71	28.097	24.56	37.551	24.8	47.169	24.77
7.07	23.07	17.798	24.74	28.174	24.45	37.614	24.78	47.231	24.82
7.166	23.01	17.855	24.66	28.221	24.47	37.677	24.76	47.294	24.86
7.215	23.02	17.911	24.51	28.283	24.49	37.724	24.76	47.356	24.86
7.256	22.94	17.961	24.57	28.331	24.49	37.786	24.66	47.419	24.84
7.335	23	18.007	24.6	28.442	24.42	37.865	24.61	47.481	24.84
7.419	22.94	18.059	24.56	28.489	24.54	37.912	24.73	47.544	24.8
7.501	22.9	18.115	24.49	28.537	24.43	38.01	24.72	47.595	24.85
7.547	22.22	18.172	24.46	28.599	24.39	38.069	24.55	47.646	24.84
7.613	19.92	18.22	24.36	28.647	24.48	38.148	24.6	47.702	24.75
7.685	19.99	18.278	24.46	28.711	24.49	38.195	24.68	47.801	24.77
7.741	20.19	18.327	24.52	28.774	24.31	38.241	24.6	47.843	24.83
7.789	20.13	18.399	24.52	28.851	24.39	38.29	24.51	47.906	24.81
7.886	20.37	18.456	24.5	28.914	24.36	38.339	24.55	47.953	24.8
7.966	20.24	18.508	24.46	28.962	24.37	38.415	24.65	48.046	22.22
8.015	20.34	18.561	24.41	29.008	24.35	38.462	24.49	48.078	22.1
8.087	20.29	18.611	24.42	29.056	24.34	38.508	24.49	48.125	22.01
8.135	20.27	18.667	24.3	29.116	24.34	38.587	24.49	48.175	22.08
8.192	20.28	18.723	24.28	29.182	24.38	38.65	24.56	48.234	21.99
8.239	20.45	18.774	24.24	29.229	24.26	38.713	24.54	48.313	22.05
8.304	20.44	18.829	24.39	29.292	24.33	38.775	24.65	48.36	21.96
8.403	20.38	18.886	24.33	29.339	24.37	38.838	24.51	48.423	21.98
8.503	20.5	18.942	24.23	29.417	21.24	38.901	21.38	48.454	21.99
8.566	20.45	18.991	24.21	29.48	21.21	38.963	21.15	48.549	21.86
8.63	20.56	19.056	24.27	29.511	21.28	39.01	21.19	48.596	21.88
8.703	20.63	19.121	24.27	29.575	21.32	39.073	21.3	48.658	21.92
8.767	20.62	19.169	24.18	29.668	21.27	39.136	21.27	48.721	22.02
8.824	20.74	19.234	24.2	29.731	21.24	39.183	21.18	48.815	22.07
8.924	20.71	19.283	24.21	29.778	21.36	39.231	21.21	48.893	21.99
8.985	20.76	19.34	24.01	29.826	21.17	39.278	21.2	48.94	21.87
9.033	20.81	19.397	24.16	29.904	21.25	39.404	21.29	49.002	21.92
9.138	20.8	19.438	24.19	29.969	21.36	39.452	21.17	49.065	21.96
9.194	20.9	19.496	24.02	30.03	21.41	39.499	21.3	49.112	21.99
9.266	20.93	19.537	24.04	30.093	21.34	39.593	21.25	49.174	22.01
9.335	21.01	19.594	24.07	30.187	21.45	39.656	21.26	49.229	22.09
9.423	20.99	19.643	23.92	30.234	21.36	39.703	21.22	49.316	21.99
9.487	21.04	19.688	23.92	30.297	21.36	39.734	21.22	49.379	22.07
9.533	20.97	19.733	24	30.375	21.39	39.796	21.24	49.41	22.05
9.637	21.13	19.79	20.7	30.454	21.43	39.875	21.39
9.686	21.16	19.839	20.61	30.509	21.4	39.922	21.41
9.751	21.26	19.896	20.61	30.548	21.43	39.969	21.47
9.824	21.11	19.945	20.66	30.611	21.27	40.032	21.38
9.864	21.19	20.008	20.75	30.704	21.27	40.095	21.36
9.918	21.19	20.058	20.71	30.751	21.41	40.142	21.23
9.99	21.19	20.099	20.72	30.798	21.27	40.189	21.27
10.06	21.3	20.172	20.77	30.861	21.39	40.251	21.34
10.165	21.28	20.221	20.62	30.971	21.41	40.314	21.32
10.213	21.28	20.278	20.72	31.002	21.34	40.377	21.25
10.277	21.4	20.343	20.77	31.07	21.29	40.426	21.32
10.366	21.31	20.4	20.73	31.114	21.42	40.471	21.19
10.43	21.41	20.457	20.74	31.221	21.47	40.518	21.25
10.487	21.4	20.498	20.75	31.268	21.32	40.581	21.28
10.535	21.37	20.547	20.78	31.378	21.37	40.643	21.47
10.614	21.4	20.596	20.81	31.425	21.39	40.69	21.39
10.671	21.32	20.661	20.88			40.737	21.36
10.735	21.43	20.712	20.93
10.799	21.46	20.767	20.87
10.865	21.55	20.816	20.88
10.912	21.66	20.864	20.93
10.976	21.52	20.93	20.84
11.064	21.65	20.987	20.87
11.128	21.46	21.035	20.99
11.193	21.43	21.084	20.89
11.233	21.65	21.158	21.03
11.297	21.55	21.201	20.96
11.37	21.5	21.265	20.96
11.418	21.56	21.314	20.83
11.491	21.61	21.362	20.9
11.556	21.57	21.427	20.97
11.644	21.59	21.483	21.14
11.692	21.61	21.54	20.96
11.748	21.7	21.581	21.08
11.813	21.66	21.638	21
11.893	21.85	21.695	21.08
11.958	21.66	21.753	21.12
12.022	21.74	21.793	21.12
12.102	21.66	21.85	21.07
12.156	21.99	21.907	21.26
12.216	21.86	21.963	21.13
12.281	21.85	22.02	21.13
12.377	21.82
12.417	21.91

## Sheet: Figure 2b
	1 layer		2 layers		3 layers		4 layers		8 layers
Electric field(MV/m)	Mean (oC)	Standard Deviation	Mean (oC)	Standard Deviation	Mean (oC)	Standard Deviation	Mean (oC)	Standard Deviation	Mean (oC)	Standard Deviation
20	0.39667	0.03354	0.48833	0.07278	0.32333	0.03215	0.47833	0.0608	0.446	0.07537
30	1.14778	0.05585	1.215	0.08916	1.14	0.02	1.14333	0.05317	1.17	0.10954
40	2.11778	0.09189	2.20167	0.08819	1.91667	0.11504	1.95167	0.04262	2.0175	0.16958
50	2.90111	0.03371	2.98333	0.14542	2.63333	0.08145	2.65833	0.10028	2.79	0.18655
60	3.46444	0.03941	3.46333	0.0709	3.26667	0.08737	3.25667	0.11057	3.385	0.18267
70	3.89778	0.1058	3.83667	0.13277	3.82	0.03	3.79	0.13312	3.8825	0.15349
80	4.2875	0.143	4.255	0.08916	4.3	0.08	4.38	0.08414	4.4425	0.15924

## Sheet: Figure 2c
Time (s)	Temperature (oC)
0	21.99
0.063	21.99
0.112	21.9
0.202	21.98
0.265	21.91
0.312	22.05
0.407	21.78
0.486	21.91
0.568	21.9
0.639	21.92
0.722	21.94
0.785	21.84
0.864	21.87
0.959	21.87
1.017	21.92
1.089	21.86
1.147	21.92
1.242	21.93
1.305	21.99
1.384	21.95
1.449	21.97
1.527	21.83
1.575	22.03
1.646	21.94
1.746	22.04
1.809	21.89
1.867	21.9
1.983	21.89
2.039	21.94
2.094	21.93
2.174	21.87
2.23	21.88
2.297	22.07
2.358	22.04
2.455	21.95
2.534	21.92
2.597	22.01
2.707	21.98
2.802	21.99
2.871	21.92
2.941	21.95
3.003	21.89
3.048	21.95
3.113	22.02
3.195	21.93
3.289	21.87
3.341	21.9
3.399	21.85
3.486	22.01
3.537	21.96
3.604	21.97
3.699	21.94
3.765	22.04
3.81	22.09
3.906	21.92
3.999	21.95
4.042	22.05
4.109	21.99
4.204	21.88
4.259	21.89
4.315	21.89
4.362	21.82
4.488	21.99
4.551	21.92
4.63	21.85
4.717	21.94
4.773	22.01
4.82	22.02
4.899	22.04
4.994	21.96
5.057	21.99
5.12	22.02
5.199	21.93
5.278	21.92
5.344	21.95
5.444	22.05
5.5	22.08
5.563	21.96
5.644	21.87
5.735	21.93
5.799	21.97
5.877	22
5.955	22.04
6.024	21.88
6.087	21.93
6.149	21.93
6.222	21.94
6.29	21.83
6.35	21.94
6.428	22.06
6.474	21.99
6.522	22.04
6.569	22
6.678	21.83
6.751	21.83
6.802	22
6.858	22
6.945	21.95
6.999	21.93
7.047	22.01
7.119	21.92
7.214	21.93
7.277	22.01
7.346	21.89
7.408	21.92
7.5	21.88
7.566	21.97
7.612	21.87
7.718	22.05
7.781	21.94
7.833	21.96
7.947	21.88
8.002	21.98
8.065	21.89
8.136	21.85
8.207	22.01
8.27	22.05
8.349	21.92
8.448	22.05
8.495	22.14
8.57	21.98
8.616	22.06
8.719	21.88
8.777	22.02
8.856	21.98
8.941	21.94
9.005	21.91
9.088	21.96
9.139	22
9.229	21.99
9.295	21.88
9.356	21.91
9.466	21.85
9.549	21.89
9.611	21.92
9.687	21.88
9.75	22.05
9.85	21.99
9.939	21.97
9.987	21.99
10.067	21.92
10.12	22.1
10.209	22.05
10.274	22.01
10.333	22.01
10.381	21.94
10.475	21.87
10.56	21.99
10.633	22.06
10.73	21.94
10.797	22.09
10.841	21.97
10.939	21.94
11.053	21.98
11.116	21.97
11.209	22.01
11.272	22.05
11.353	21.99
11.453	21.95
11.526	21.97
11.62	21.98
11.699	22.02
11.762	21.95
11.83	21.87
11.888	21.98
11.966	22.01
12.021	21.97
12.098	21.9
12.203	22.1
12.279	22.02
12.329	22.11
12.382	21.94
12.47	22.01
12.549	21.99
12.63	21.92
12.732	22.03
12.784	22.03
12.854	22.04
12.942	21.97
12.996	22.07
13.055	21.98
13.131	22.06
13.242	21.9
13.305	21.97
13.356	21.93
13.456	21.91
13.51	21.99
13.589	22
13.668	22.14
13.731	22.14
13.818	22.12
13.877	21.93
13.956	21.92
14.015	21.99
14.078	21.95
14.125	22.02
14.204	22.13
14.267	22.02
14.315	22.06
14.41	22.04
14.488	22.12
14.547	21.95
14.598	22.12
14.684	22.05
14.74	21.98
14.803	21.96
14.866	21.92
14.957	22.09
15.017	22.01
15.058	22.06
15.131	21.97
15.23	21.95
15.293	22.09
15.347	22.14
15.419	22.07
15.497	21.94
15.545	22.01
15.625	22.01
15.71	22.08
15.776	22.02
15.841	22.06
15.896	22.05
16.002	21.96
16.096	22.02
16.176	22.08
16.223	21.98
16.286	21.96
16.359	21.97
16.444	22.07
16.495	22.16
16.552	21.97
16.62	21.99
16.701	21.95
16.78	22.11
16.844	22.17
16.923	21.93
16.984	22.11
17.076	21.98
17.142	22.01
17.221	21.99
17.279	22.08
17.342	22.09
17.42	22.11
17.49	22.07
17.546	22.03
17.609	22.08
17.704	22.06
17.756	22.08
17.839	22.12
17.894	22.01
17.988	22.07
18.051	22.16
18.128	21.99
18.225	22.19
18.27	22.19
18.365	22.01
18.461	22.11
18.509	22.04
18.603	22.18
18.681	22.03
18.735	22.07
18.807	22.03
18.872	22.01
18.965	22.1
19.028	22.05
19.122	22.05
19.201	22.03
19.264	22.04
19.342	22.06
19.44	22.06
19.531	22.06
19.579	22.03
19.657	22.07
19.736	22.07
19.814	22.17
19.885	22.1
19.988	22.14
20.019	22.09
20.098	21.97
20.208	22.08
20.287	22.12
20.38	21.98
20.465	22.03
20.555	22.09
20.629	22.03
20.701	21.98
20.765	22.08
20.83	22.1
20.903	22.13
20.998	22
21.05	22.05
21.124	22.15
21.22	22.05
21.298	22.01
21.364	21.99
21.424	22.11
21.5	22.98
21.56	25.7
21.63	26.1
21.725	26.23
21.803	26.42
21.861	26.35
21.945	26.35
22.008	26.43
22.118	26.43
22.196	26.51
22.275	26.65
22.354	26.63
22.416	26.53
22.467	26.52
22.531	26.58
22.594	26.59
22.671	26.64
22.748	26.58
22.816	26.61
22.875	26.64
22.97	26.59
23.048	26.62
23.109	26.64
23.189	26.61
23.283	26.62
23.346	26.66
23.441	26.48
23.477	26.5
23.569	26.71
23.646	26.59
23.756	26.58
23.819	26.52
23.887	26.45
23.993	26.64
24.056	26.46
24.151	26.51
24.229	26.41
24.277	26.43
24.34	26.54
24.406	26.51
24.521	26.51
24.596	26.41
24.673	26.53
24.768	26.48
24.842	26.46
24.933	26.41
24.988	26.36
25.065	26.35
25.128	26.35
25.252	26.37
25.315	26.32
25.379	26.28
25.451	26.37
25.522	26.33
25.588	26.35
25.654	26.28
25.732	26.35
25.794	26.38
25.889	26.31
26.017	26.19
26.078	26.08
26.173	26.18
26.236	26.25
26.283	26.23
26.362	26.24
26.44	26.35
26.491	26.11
26.562	26.15
26.64	26.16
26.728	26.23
26.792	26.26
26.857	26.26
26.932	26.13
26.995	26.06
27.059	26.15
27.195	26.14
27.246	26.04
27.316	26.12
27.388	26.15
27.486	26.06
27.543	26.1
27.602	26.05
27.704	26.13
27.774	26.16
27.83	26.15
27.94	25.96
28.019	25.98
28.082	26.11
28.135	26.06
28.207	25.95
28.279	26.01
28.351	26
28.428	25.99
28.507	25.98
28.575	26
28.642	26.01
28.744	25.92
28.807	25.88
28.902	25.93
28.989	25.78
29.056	25.92
29.103	25.92
29.186	25.97
29.276	25.94
29.339	25.81
29.391	25.88
29.481	25.93
29.529	25.96
29.61	25.82
29.718	25.93
29.812	25.82
29.879	25.81
30.001	25.79
30.081	25.82
30.16	25.71
30.226	25.81
30.278	25.67
30.362	25.63
30.458	25.82
30.506	25.78
30.594	25.75
30.65	25.68
30.733	25.68
30.778	25.64
30.836	25.72
30.915	25.74
31.045	25.62
31.087	25.6
31.182	25.67
31.26	25.67
31.321	25.58
31.404	25.64
31.482	25.53
31.545	25.55
31.623	25.6
31.72	25.57
31.764	25.6
31.837	25.52
31.89	25.45
31.989	25.5
32.052	25.57
32.104	25.42
32.194	25.57
32.251	25.53
32.314	25.49
32.38	25.48
32.456	25.43
32.519	25.52
32.581	25.46
32.681	25.42
32.781	25.48
32.864	25.37
32.943	25.39
33.006	25.36
33.116	25.33
33.19	25.34
33.259	25.37
33.334	25.33
33.391	25.3
33.482	25.37
33.574	25.36
33.64	25.36
33.738	25.45
33.793	25.23
33.887	25.33
33.966	25.32
34.029	25.42
34.108	25.27
34.205	25.21
34.266	25.25
34.329	25.27
34.395	25.21
34.474	25.22
34.51	25.26
34.575	25.23
34.642	25.15
34.738	25.28
34.81	25.16
34.899	25.12
34.967	25.17
35.03	25.09
35.099	25.13
35.195	25.21
35.257	25.09
35.344	25.03
35.399	25.15
35.484	25.08
35.556	25.09
35.61	25.16
35.709	25.19
35.754	24.98
35.817	24.92
35.888	24.97
35.974	25.16
36.044	25.07
36.122	25.02
36.286	25
36.342	25.05
36.431	25.01
36.492	25.17
36.542	25.08
36.658	25.02
36.703	24.96
36.785	24.95
36.863	25.07
36.954	25.06
37.02	24.94
37.089	24.99
37.163	24.94
37.254	24.94
37.317	24.89
37.39	25.05
37.488	24.98
37.536	24.91
37.609	24.9
37.71	25.03
37.757	24.96
37.821	24.93
37.901	24.97
37.979	24.92
38.044	24.95
38.105	24.95
38.215	24.85
38.278	24.79
38.357	24.87
38.436	24.83
38.519	24.86
38.569	24.87
38.633	24.83
38.724	24.84
38.817	24.93
38.894	24.79
39.02	24.99
39.085	24.9
39.15	24.81
39.255	24.85
39.32	24.8
39.38	24.82
39.475	24.8
39.555	24.65
39.607	24.75
39.696	24.78
39.761	24.77
39.826	24.67
39.886	24.75
39.995	24.69
40.058	24.63
40.123	24.74
40.225	24.66
40.294	24.63
40.421	24.73
40.492	24.69
40.531	24.59
40.611	24.68
40.736	24.69
40.786	24.59
40.864	24.6
40.942	24.62
41.005	24.69
41.068	24.7
41.131	24.69
41.224	24.63
41.319	24.73
41.382	24.58
41.472	24.61
41.526	24.62
41.599	24.53
41.691	24.58
41.754	24.54
41.824	24.62
41.887	24.53
41.969	24.55
42.03	24.46
42.076	24.63
42.155	24.46
42.25	24.5
42.299	24.57
42.376	24.57
42.486	24.64
42.55	24.51
42.619	24.43
42.723	24.45
42.77	24.5
42.833	24.44
42.943	24.5
43.038	24.59
43.085	24.51
43.164	24.48
43.258	24.43
43.328	24.61
43.4	24.5
43.478	24.43
43.543	24.49
43.62	24.5
43.714	24.51
43.766	24.57
43.824	24.36
43.905	24.44
43.998	24.34
44.062	24.36
44.124	24.35
44.218	24.4
44.281	24.37
44.334	24.35
44.403	24.4
44.517	24.47
44.58	24.31
44.676	24.45
44.77	24.42
44.831	24.49
44.898	24.36
44.969	24.38
45.052	24.43
45.131	24.34
45.222	24.37
45.305	24.39
45.366	24.34
45.445	24.3
45.508	24.27
45.577	24.38
45.651	24.28
45.745	24.31
45.811	24.21
45.876	24.37
45.969	24.24
46.012	24.3
46.091	24.28
46.155	24.19
46.233	24.29
46.299	24.25
46.348	24.18
46.407	24.29
46.501	24.15
46.564	24.36
46.627	24.33
46.725	24.34
46.768	24.14
46.858	24.34
46.925	24.25
47.004	24.18
47.082	24.2
47.13	24.29
47.225	24.25
47.272	24.34
47.366	24.23
47.46	24.14
47.501	24.15
47.591	24.16
47.665	24.22
47.761	24.25
47.812	24.16
47.875	24.18
47.967	24.2
48.025	24.08
48.093	24.11
48.171	24.09
48.25	24.06
48.302	24.12
48.377	24.05
48.52	24.04
48.602	24.02
48.653	24.11
48.771	24.14
48.834	24.11
48.902	24
49.002	24.22
49.055	24.14
49.124	24.04
49.182	24.09
49.245	24.16
49.324	24.08
49.403	24.04
49.483	24.11
49.529	24.03
49.599	24.19
49.671	24.1
49.766	24.05
49.866	24.07
49.941	24.09
50.054	23.96
50.118	24.05
50.19	24.01
50.285	24.06
50.349	23.94
50.412	23.99
50.507	24.01
50.573	24.12
50.633	23.85
50.734	23.88
50.795	23.95
50.853	24.07
50.909	24.01
50.996	24
51.106	23.94
51.169	24.09
51.247	23.92
51.326	24.04
51.389	23.91
51.506	23.96
51.562	24.05
51.658	23.95
51.736	23.88
51.783	24
51.862	23.88
51.928	24.08
52.027	24.04
52.09	23.9
52.177	23.86
52.254	23.95
52.322	23.92
52.412	23.87
52.508	23.91
52.571	23.9
52.635	23.92
52.727	23.87
52.79	23.87
52.869	23.86
52.948	23.84
53.027	23.94
53.074	23.88
53.152	23.79
53.247	23.92
53.308	23.88
53.359	23.82
53.436	23.86
53.535	23.91
53.579	23.96
53.676	23.77
53.761	23.84
53.816	23.86
53.881	23.79
53.989	23.89
54.052	23.77
54.123	23.82
54.211	23.92
54.259	23.87
54.352	23.87
54.426	23.87
54.53	23.78
54.588	23.85
54.639	23.81
54.745	23.82
54.827	23.84
54.891	23.85
54.992	23.83
55.04	23.86
55.118	23.78
55.197	23.82
55.291	23.77
55.37	23.91
55.451	23.77
55.523	23.84
55.586	23.8
55.656	23.76
55.748	23.79
55.812	23.97
55.889	23.71
55.968	23.78
56.032	23.73
56.137	24.02
56.237	23.84
56.328	23.83
56.39	23.71
56.469	23.84
56.534	23.85
56.597	23.7
56.669	23.72
56.755	23.76
56.819	23.65
56.896	23.68
56.991	23.85
57.07	23.76
57.165	23.69
57.261	23.82
57.314	23.82
57.376	23.71
57.464	23.55
57.574	23.76
57.627	23.72
57.715	23.77
57.795	23.79
57.861	23.73
57.92	23.82
58.031	23.75
58.125	23.76
58.188	23.7
58.235	23.67
58.33	23.73
58.393	23.82
58.488	23.89
58.559	23.82
58.615	23.76
58.736	23.78
58.793	23.7
58.843	23.73
58.926	23.73
59.025	23.68
59.089	23.71
59.167	23.76
59.276	23.67
59.356	23.71
59.423	23.82
59.532	23.69
59.575	23.6
59.642	23.68
59.717	23.68
59.78	23.61
59.859	23.67
59.938	23.61
60.017	23.62
60.079	23.57
60.174	23.68
60.3	23.53
60.368	23.68
60.458	23.66
60.537	23.69
60.607	23.56
60.672	23.68
60.774	23.71
60.837	23.63
60.948	23.61
61.027	23.59
61.094	23.67
61.2	23.56
61.263	23.5
61.342	23.56
61.405	23.63
61.484	23.57
61.559	23.62
61.628	23.62
61.723	23.59
61.783	23.51
61.861	23.51
61.919	23.57
62.003	23.46
62.066	23.55
62.121	23.51
62.206	23.62
62.286	23.49
62.382	23.52
62.49	23.62
62.553	23.55
62.603	23.53
62.711	23.57
62.805	23.51
62.855	23.49
62.936	23.49
63.009	23.5
63.071	23.62
63.168	23.46
63.253	23.46
63.321	23.62
63.389	23.45
63.452	23.51
63.521	23.46
63.562	23.51
63.723	23.47
63.767	23.61
63.833	23.49
63.909	23.5
64.003	23.5
64.051	23.56
64.13	23.45
64.224	23.48
64.291	23.58
64.359	23.47
64.432	23.47
64.523	23.41
64.601	23.46
64.686	23.47
64.776	23.47
64.824	23.52
64.887	23.48
64.997	23.41
65.123	23.34
65.202	23.4
65.249	23.48
65.328	23.34
65.384	23.43
65.485	23.42
65.548	23.37
65.612	23.4
65.678	23.35
65.783	23.44
65.865	23.39
65.937	23.43
66.024	23.42
66.103	23.43
66.18	23.46
66.275	23.43
66.339	23.28
66.417	23.29
66.512	23.41
66.575	23.38
66.7	23.38
66.806	23.4
66.872	23.43
66.999	23.33
67.084	23.28
67.153	23.2
67.251	23.37
67.286	23.34
67.378	23.36
67.488	23.4
67.543	23.33
67.601	23.28
67.693	23.34
67.776	23.24
67.85	23.32
67.929	23.39
68.008	23.36
68.071	23.45
68.118	23.43
68.199	23.42
68.292	23.42
68.377	23.31
68.449	23.44
68.531	23.35
68.59	23.29
68.669	23.25
68.779	23.38
68.843	23.32
68.928	23.2
69.015	23.26
69.094	23.34
69.157	23.39
69.267	23.28
69.348	23.31
69.411	23.31
69.504	23.35
69.566	23.2
69.646	23.22
69.729	23.21
69.789	23.28
69.856	23.29
69.917	23.32
70.039	23.22
70.102	23.27
70.181	23.18
70.291	23.32
70.358	23.19
70.481	23.2
70.544	23.19
70.62	23.31
70.717	23.21
70.779	23.36
70.875	23.24
70.958	23.17
71.023	23.26
71.061	23.29
71.159	23.17
71.255	23.18
71.298	23.22
71.377	23.2
71.473	23.19
71.552	20.01
71.615	19.9
71.675	19.73
71.803	19.67
71.853	19.71
71.932	19.59
72.01	19.47
72.073	19.61
72.136	19.71
72.232	19.58
72.278	19.68
72.388	19.57
72.499	19.62
72.546	19.71
72.612	19.59
72.71	19.62
72.793	19.59
72.88	19.68
72.955	19.64
73.025	19.66
73.089	19.57
73.153	19.67
73.237	19.62
73.3	19.63
73.382	19.73
73.475	19.67
73.553	19.69
73.616	19.6
73.695	19.69
73.774	19.68
73.853	19.64
73.902	19.66
73.985	19.72
74.041	19.79
74.119	19.82
74.183	19.83
74.246	19.7
74.309	19.84
74.372	19.71
74.482	19.8
74.545	19.77
74.613	19.79
74.686	19.83
74.766	19.76
74.844	19.83
74.922	19.85
74.992	19.77
75.066	19.78
75.142	19.87
75.221	19.8
75.299	19.92
75.377	19.87
75.456	19.93
75.521	19.72
75.597	19.88
75.676	19.88
75.77	19.82
75.838	19.89
75.896	19.84
75.991	19.84
76.06	20
76.132	19.78
76.211	19.88
76.263	19.98
76.338	19.83
76.402	19.82
76.497	19.88
76.574	19.87
76.653	19.94
76.739	19.9
76.812	19.96
76.875	20.08
76.972	20.02
77.028	20.02
77.09	19.95
77.16	20.03
77.256	20.16
77.316	19.95
77.41	20.07
77.504	20.12
77.583	20.09
77.663	20
77.742	20.01
77.805	20.09
77.883	20.04
77.994	20.15
78.06	20.24
78.125	20.02
78.19	20.02
78.285	20.08
78.405	20.04
78.498	20.06
78.561	20.16
78.624	20.2
78.723	20.23
78.785	20.24
78.863	20.15
78.942	20.33
79.051	20.16
79.098	20.09
79.208	20.33
79.271	20.29
79.346	20.26
79.404	20.07
79.503	20.2
79.557	20.23
79.634	20.22
79.744	20.24
79.799	20.2
79.862	20.23
79.944	20.22
80.045	20.17
80.124	20.14
80.187	20.35
80.25	20.25
80.35	20.13
80.424	20.24
80.532	20.19
80.595	20.3
80.706	20.22
80.79	20.16
80.85	20.2
80.945	20.13
81.027	20.29
81.083	20.33
81.149	20.34
81.245	20.23
81.338	20.35
81.417	20.38
81.496	20.41
81.558	20.49
81.621	20.24
81.768	20.29
81.813	20.29
81.876	20.45
81.973	20.41
82.064	20.48
82.127	20.47
82.237	20.43
82.269	20.35
82.347	20.42
82.412	20.52
82.504	20.5
82.563	20.36
82.63	20.44
82.708	20.48
82.777	20.54
82.852	20.45
82.929	20.52
83.024	20.53
83.091	20.47
83.151	20.38
83.236	20.43
83.31	20.46
83.393	20.47
83.523	20.56
83.592	20.44
83.639	20.54
83.754	20.57
83.812	20.5
83.891	20.47
84.002	20.47
84.049	20.5
84.127	20.55
84.206	20.57
84.269	20.6
84.332	20.53
84.397	20.6
84.521	20.56
84.662	20.57
84.747	20.63
84.806	20.63
84.876	20.58
84.951	20.58
85.04	20.48
85.103	20.63
85.182	20.58
85.292	20.56
85.371	20.64
85.453	20.59
85.559	20.6
85.622	20.68
85.684	20.72
85.765	20.71
85.858	20.71
85.921	20.7
85.984	20.68
86.054	20.63
86.122	20.62
86.223	20.68
86.289	20.78
86.357	20.71
86.439	20.68
86.518	20.85
86.581	20.71
86.66	20.68
86.755	20.81
86.838	20.74
86.885	20.78
86.975	20.77
87.049	20.84
87.118	20.82
87.227	20.81
87.275	20.87
87.353	20.81
87.416	20.88
87.513	20.76
87.586	20.81
87.661	20.74
87.756	20.85
87.821	20.81
87.895	20.85
87.982	20.84
88.06	20.81
88.123	20.67
88.206	20.9
88.269	20.88
88.332	20.83
88.42	20.83
88.497	20.93
88.557	20.93
88.642	20.86
88.725	20.95
88.789	20.89
88.848	20.91
88.921	21.02
89.007	20.92
89.07	21.02
89.164	21.02
89.259	21.18
89.338	21.11
89.432	21.09
89.502	21.14
89.564	21.1
89.621	21.2
89.715	21.26
89.763	21.27
89.92	21.22
90.03	21.25
90.077	21.35
90.159	21.35
90.25	21.42
90.345	21.33
90.392	21.32
90.487	21.17
90.549	21.33
90.604	21.22
90.707	21.16
90.795	21.07
90.877	21.16
90.967	21.21
91.032	21.14
91.151	21.25
91.231	21.18
91.297	21.21
91.372	21.24
91.467	21.15
91.539	21.17
91.593	21.33
91.662	21.23
91.814	21.21
91.877	21.26
92.018	21.37
92.081	21.15
92.144	21.32
92.238	21.33
92.27	21.26
92.363	21.3
92.452	21.26
92.553	21.31
92.632	21.32
92.713	21.27
92.772	21.27
92.834	21.3
92.899	21.28
92.998	21.25
93.048	21.25
93.144	21.26
93.217	21.27
93.284	21.24
93.355	21.25
93.443	21.33
93.499	21.42
93.579	21.22
93.625	21.36
93.72	21.27
93.776	21.39
93.836	21.28
93.934	21.28
94.013	21.37
94.076	21.35
94.164	21.23
94.264	21.29
94.329	21.37
94.445	21.37
94.517	21.35
94.59	21.33
94.667	21.32
94.803	21.34
94.863	21.39
94.918	21.42
95.014	21.4
95.094	21.47
95.14	21.26
95.256	21.28
95.375	21.42
95.454	21.3
95.517	21.28
95.581	21.41
95.644	21.42
95.725	21.46
95.81	21.36
95.879	21.42
95.959	21.53
96.023	21.35
96.109	21.37
96.174	21.45
96.266	21.44
96.339	21.43
96.402	21.49
96.513	21.41
96.576	21.44
96.638	21.5
96.75	21.45
96.781	21.52
96.86	21.57
96.923	21.41
97.002	21.41
97.066	21.46
97.112	21.46
97.206	21.46
97.315	21.37
97.391	21.48
97.474	21.52
97.526	21.44
97.584	21.5
97.648	21.5
97.744	21.45
97.804	21.56
97.882	21.6
97.959	21.62
98.041	21.45
98.103	21.64
98.168	21.41
98.245	21.57
98.34	21.55
98.388	21.53
98.482	21.54
98.545	21.6
98.606	21.57
98.696	21.55
98.804	21.68
98.877	21.5
98.971	21.51
99.033	21.48
99.1	21.68
99.159	21.56
99.254	21.68
99.411	21.48
99.506	21.43
99.553	21.54
99.624	21.64
99.712	21.6
99.777	21.55
99.842	21.61
99.921	21.54
100.014	21.55
100.061	21.58
100.14	21.59
100.234	21.63
100.298	21.55
100.376	21.63
100.461	21.59
100.518	21.49
100.572	21.53
100.644	21.55
100.755	21.51
100.803	21.47
100.89	21.58
100.992	21.68
101.103	21.61
101.173	21.66
101.264	21.66
101.339	21.7
101.418	21.71
101.497	21.58
101.576	21.72
101.638	21.67
101.733	21.76
101.822	21.65
101.872	21.71
101.935	21.68
102.016	21.78
102.079	21.67
102.158	21.59
102.283	21.8
102.346	21.64
102.409	21.64
102.519	21.71
102.591	21.75
102.662	21.74
102.739	21.83
102.787	21.72
102.865	21.72
102.951	21.55
103.024	21.84
103.094	21.63
103.178	21.73
103.254	21.74
103.307	21.79
103.401	21.77
103.496	21.72
103.572	21.73
103.623	21.71
103.733	21.7
103.812	21.71
103.89	21.83
103.976	21.77
104.016	21.67
104.079	21.72
104.142	21.76
104.284	21.7
104.346	21.81
104.418	21.72
104.504	21.71
104.566	21.73
104.661	21.78
104.744	21.62
104.797	21.74
104.877	21.71
104.978	21.84
105.035	21.74
105.107	21.81
105.171	21.85
105.262	21.79
105.332	21.73
105.467	21.88
105.535	21.86
105.595	21.84
105.656	21.87
105.767	21.86
105.814	21.76
105.878	21.72
105.978	21.84
106.035	21.76
106.098	21.75
106.179	21.79
106.256	21.75
106.335	21.77
106.401	21.7
106.479	21.88
106.543	21.8
106.611	21.9
106.667	21.86
106.779	21.83
106.841	21.9
106.904	21.98
107.014	21.93
107.08	21.84
107.124	21.89
107.219	21.88
107.28	21.86
107.36	21.92
107.411	21.94
107.518	21.9
107.581	22.02
107.644	22.02
107.723	21.92
107.781	21.95
107.853	21.8
107.913	21.99
108.008	21.95
108.07	21.98
108.149	21.88
108.244	21.99
108.308	21.92
108.386	21.93
108.464	21.98
108.559	21.84
108.728	21.91
108.796	21.92
108.865	21.95
108.931	21.91
109.141	22.03
109.22	22.01
109.29	21.98
109.347	21.97
109.66	21.93
109.754	21.99
109.822	22.01
109.943	21.91
110.016	22
110.117	22.02
110.185	21.99
110.327	22.03
110.385	22.06
110.463	21.96
110.526	22
110.621	21.99
110.7	22.13
110.796	21.92
110.858	22.03
110.92	22.08
111.019	21.98
111.084	22.02
111.165	22.04
111.659	21.85
111.94	22.01
112.173	21.99
112.437	22.03
112.673	21.93
112.91	22.01
113.162	22.09
113.413	22.09
113.666	22
113.903	22.12
114.154	22.01
114.421	21.89
114.658	22.25
114.909	21.92
115.161	22.06
115.416	22.06
115.664	22.09
115.916	22.13
116.167	22.06
116.42	22.21
116.671	22.03
116.908	22.03
117.16	22.04
117.412	22.1
117.664	22.17
117.919	22.12
118.168	22.1
118.42	22.11
118.655	22.2
118.924	22.15
119.175	22.21
119.412	22.15
119.664	22.2
119.917	22.02
120.184	22.23
120.421	22.18
120.657	22.21
120.924	22.34
121.178	22.2
121.429	22.14
121.664	22.16
121.919	22.15
122.153	22.1
122.437	22.15
122.658	22.21
122.926	22.19
123.161	22.12
123.413	22.11
123.666	22.17
123.934	22.26
124.173	22.21
124.44	22.28
124.693	22.14
124.933	22.24
125.181	22.22
125.433	22.25
125.668	22.13
125.937	22.13
126.174	22.07
126.441	22.07
126.679	22.16
126.931	22.31
127.189	22.28
127.43	22.16
128.37	22.28
128.558	22.28
128.921	22.21
129.032	22.23
129.283	22.29
129.551	22.2
129.771	22.34
130.022	22.22
130.273	22.21

## Sheet: Figure 2d
Time (s)	Temperature (oC)
15.017	22.01
15.058	22.06
15.131	21.97
15.23	21.95
15.293	22.09
15.347	22.14
15.419	22.07
15.497	21.94
15.545	22.01
15.625	22.01
15.71	22.08
15.776	22.02
15.841	22.06
15.896	22.05
16.002	21.96
16.096	22.02
16.176	22.08
16.223	21.98
16.286	21.96
16.359	21.97
16.444	22.07
16.495	22.16
16.552	21.97
16.62	21.99
16.701	21.95
16.78	22.11
16.844	22.17
16.923	21.93
16.984	22.11
17.076	21.98
17.142	22.01
17.221	21.99
17.279	22.08
17.342	22.09
17.42	22.11
17.49	22.07
17.546	22.03
17.609	22.08
17.704	22.06
17.756	22.08
17.839	22.12
17.894	22.01
17.988	22.07
18.051	22.16
18.128	21.99
18.225	22.19
18.27	22.19
18.365	22.01
18.461	22.11
18.509	22.04
18.603	22.18
18.681	22.03
18.735	22.07
18.807	22.03
18.872	22.01
18.965	22.1
19.028	22.05
19.122	22.05
19.201	22.03
19.264	22.04
19.342	22.06
19.44	22.06
19.531	22.06
19.579	22.03
19.657	22.07
19.736	22.07
19.814	22.17
19.885	22.1
19.988	22.14
20.019	22.09
20.098	21.97
20.208	22.08
20.287	22.12
20.38	21.98
20.465	22.03
20.555	22.09
20.629	22.03
20.701	21.98
20.765	22.08
20.83	22.1
20.903	22.13
20.998	22
21.05	22.05
21.124	22.15
21.22	22.05
21.298	22.01
21.364	21.99
21.424	22.11
21.5	22.98
21.56	25.7
21.63	26.1
21.725	26.23
21.803	26.42
21.861	26.35
21.945	26.35
22.008	26.43
22.118	26.43
22.196	26.51
22.275	26.65
22.354	26.63
22.416	26.53
22.467	26.52
22.531	26.58
22.594	26.59
22.671	26.64
22.748	26.58
22.816	26.61
22.875	26.64
22.97	26.59
23.048	26.62
23.109	26.64
23.189	26.61
23.283	26.62
23.346	26.66
23.441	26.48
23.477	26.5
23.569	26.71
23.646	26.59
23.756	26.58
23.819	26.52
23.887	26.45
23.993	26.64
24.056	26.46
24.151	26.51
24.229	26.41
24.277	26.43
24.34	26.54
24.406	26.51
24.521	26.51
24.596	26.41
24.673	26.53
24.768	26.48
24.842	26.46
24.933	26.41
24.988	26.36
25.065	26.35
25.128	26.35
25.252	26.37
25.315	26.32
25.379	26.28
25.451	26.37
25.522	26.33
25.588	26.35
25.654	26.28
25.732	26.35
25.794	26.38
25.889	26.31
26.017	26.19
26.078	26.08
26.173	26.18
26.236	26.25
26.283	26.23
26.362	26.24
26.44	26.35
26.491	26.11
26.562	26.15
26.64	26.16
26.728	26.23
26.792	26.26
26.857	26.26
26.932	26.13
26.995	26.06
27.059	26.15
27.195	26.14
27.246	26.04
27.316	26.12
27.388	26.15
27.486	26.06
27.543	26.1
27.602	26.05
27.704	26.13
27.774	26.16
27.83	26.15
27.94	25.96
28.019	25.98
28.082	26.11
28.135	26.06
28.207	25.95
28.279	26.01
28.351	26
28.428	25.99
28.507	25.98
28.575	26
28.642	26.01
28.744	25.92
28.807	25.88
28.902	25.93
28.989	25.78
29.056	25.92
29.103	25.92
29.186	25.97
29.276	25.94
29.339	25.81
29.391	25.88
29.481	25.93
29.529	25.96
29.61	25.82
29.718	25.93
29.812	25.82
29.879	25.81
30.001	25.79

## Sheet: Figure 4b
on time (s)	off time (s)
0.12	0.062	our work
2	25	Ref.33
2	12	Ref.37
10	300	Ref.36
0.75	1.2	Ref. 32
60	60	Ref.31
6.8	480	Ref.30
45	70	Ref.29
5	86400	Ref. 35
5	10	Ref. 34
300	600	Ref. 39
900	600	Ref. 38
